# Supplementary material for: Online Control of Prehension Predicts Performance on a Standardized Motor Assessment Test in 8- to 12-Year-Old Children
Source: Front Psychol. 2017 Mar 16;8:374. doi: 10.3389/fpsyg.2017.00374 (PMC5352659; doi:10.3389/fpsyg.2017.00374)
Supplement: DATA SHEET 3 — MABC-2 scores calculator for children 11–16 years old, i.e., Age Band 3. [file Data_Sheet_3.xls]

## Sheet: Instructions
For using MABC-2 Calculator:
1. Enable macros
2. Enter your data into "Raw scores" sheet. - Children 3-6 years old, i.e. Age Band 3 (calculators are available for Age Band 1 and 2) - Max number = 500 children
3. Click on Run button
4. Read the MABC-2 scores on "CalculatedScores". Do not copy or cut anything into "CalculatedScores"
4. Please cite the use of this MABC-2 Calculator as: Blanchard et al. (2017) Online Control of Prehension Predicts Performance on a Standardized Motor Assessment Test in 8- to 12-Year-Old Children. Front. Psychol. 8:374. doi: 10.3389/fpsyg.2017.00374

## Sheet: RawScores
RAW SCORES – ENTER DATA INTO HERE ONLY ==> READ RESULTS ON "CalculatedScores" SHEET (Number max=500)
		DOMAIN	Manual Dexterity								Aiming & Catching			Balance
		TASK	1 : Turning pegs				2: Triangle		3: Drawing trail 3		1: Catching with one hand		2: Throwing	1: Two board balance		2: Walking heel-to-toe backwards		3: Zig-Zag Hopping
		HAND(S)	Preferred		NonPreferred		Both		Preferred		Preferred	NonPreferred	Preferred	Both		Both		Preferred		NonPreferred
		Trial	a	b	a	b	a	b	a	b	a	a	a	a	b	a	b	a	b	a	b
Participant	Date of birth	Date tested
1	2005-01-09	2016-07-03	25	32	30	23	20	17	0		6	5	6	9	12	15		5		4	5
2	2004-05-10	2015-08-28	F	31	31	31	16	19	6	0	7	4	7	8	4	15	4	5	4	5	4
3	2005-03-28	2016-07-03	27	26	30	29	27	25	1	0	7	6	8	30		15		5		5
1
2
3
7
8
9
10
11
12
13
14
15
16
17
18
19
20
21
22
23
24
25
26
27
28
29
30
31
32
33
34
35
36
37
38
39
40
41
42
43
44
45
46
47
48
49
50
51
52
53
54
55
56
57
58
59
60
61
62
63
64
65
66
67
68
69
70
71
72
73
74
75
76
77
78
79
80
81
82
83
84
85
86
87
88
89
90
91
92
93
94
95
96
97
98
99
100
101
102
103
104
105
106
107
108
109
110
111
112
113
114
115
116
117
118
119
120
121
122
123
124
125
126
127
128
129
130
131
132
133
134
135
136
137
138
139
140
141
142
143
144
145
146
147
148
149
150
151
152
153
154
155
156
157
158
159
160
161
162
163
164
165
166
167
168
169
170
171
172
173
174
175
176
177
178
179
180
181
182
183
184
185
186
187
188
189
190
191
192
193
194
195
196
197
198
199
200
201
202
203
204
205
206
207
208
209
210
211
212
213
214
215
216
217
218
219
220
221
222
223
224
225
226
227
228
229
230
231
232
233
234
235
236
237
238
239
240
241
242
243
244
245
246
247
248
249
250
251
252
253
254
255
256
257
258
259
260
261
262
263
264
265
266
267
268
269
270
271
272
273
274
275
276
277
278
279
280
281
282
283
284
285
286
287
288
289
290
291
292
293
294
295
296
297
298
299
300
301
302
303
304
305
306
307
308
309
310
311
312
313
314
315
316
317
318
319
320
321
322
323
324
325
326
327
328
329
330
331
332
333
334
335
336
337
338
339
340
341
342
343
344
345
346
347
348
349
350
351
352
353
354
355
356
357
358
359
360
361
362
363
364
365
366
367
368
369
370
371
372
373
374
375
376
377
378
379
380
381
382
383
384
385
386
387
388
389
390
391
392
393
394
395
396
397
398
399
400
401
402
403
404
405
406
407
408
409
410
411
412
413
414
415
416
417
418
419
420
421
422
423
424
425
426
427
428
429
430
431
432
433
434
435
436
437
438
439
440
441
442
443
444
445
446
447
448
449
450
451
452
453
454
455
456
457
458
459
460
461
462
463
464
465
466
467
468
469
470
471
472
473
474
475
476
477
478
479
480
481
482
483
484
485
486
487
488
489
490
491
492
493
494
495
496
497
498
499
500

## Sheet: CalculatedScores
DO NOT ENTER DATA INTO HERE																								DO NOT ENTER DATA INTO HERE CALCULATED BEST SCORES TO GO FORWARD															Item Standard Scores (7-10 years) DO NOT ENTER DATA INTO HERE
		DOMAIN		Manual Dexterity								Aiming & Catching	Aiming & Catching		Balance									Balance			Manual Dexterity				Aiming & Catching			Balance					Manual Dexterity				Aiming & Catching			Balance
		TASK		1 : Turning pegs				2: Triangle		3: Drawing trail 3		1: Catching with one hand		2: Throwing	1: Two board balance		2: Walking heel-to-toe backwards		3: Zig-Zag Hopping					3: Zig-Zag Hopping			1: Turning pegs		2: Triangle	3: Drawing trail 3	1: Catching one hand		2: Throwing	1: Two board balance	2: Walking backwards	3: Zig-Zag Hopping			1: Turning pegs		2: Triangle	3: Drawing trail 3	1: Catching with one hand		2: Throwing	1: Two board balance	2: Walking backwards	3: Zig-Zag Hopping
		HAND(S)		Preferred		NonPreferred		Both		Preferred		Right	Left	Preferred	Both		Both		Preferred		NonPreferred			Preferred	NonPreferred		Preferred	NonPreferred	Both	Preferred			Preferred	Both	Both	Best	Other		Preferred	NonPreferred	Both	Preferred			Preferred	Both	Both	Best	Other
		Trial		a	b	a	b	a	b	a	b	a	a	a	a	b	a	b	a	b	a	b		Best	Best		Best	Best	Best	Best	Best	Other	Best	Best	Best	Best	Best		Best	Best	Best	Best	Best	Other	Best	Best	Best	Best	Best
Participant	Date of birth	Date tested	Age on test
1	2005-01-09	2016-07-03	11.4798	25	32	30	23	20	17	0		6	5	6	9	12	15		5		4	5		5	5		25	23	17	0	6	5	6	12	15	5	5		6	10	17	13	8	10	11	8	12	11	11
2	2004-05-10	2015-08-28	11.2991	F	31	31	31	16	19	6	0	7	4	7	8	4	15	4	5	4	3	4		5	4		31	31	16	0	7	4	7	8	15	5	4		2	6	17	13	10	9	13	7	12	11	10
3	2005-03-28	2016-07-03	11.2663	27	26	30	29	27	25	1	0	7	6	8	30		15		5		5			5	5		26	29	25	0	7	6	8	30	15	5	5		5	7	15	13	10	11		13	12	11	11
4																																										Age NA
5																																										Age NA
6																																										Age NA
7																																										Age NA
8																																										Age NA
9																																										Age NA
10																																										Age NA
11																																										Age NA
12																																										Age NA
13																																										Age NA
14																																										Age NA
15																																										Age NA
16																																										Age NA
17																																										Age NA
18																																										Age NA
19																																										Age NA
20																																										Age NA
21																																										Age NA
22																																										Age NA
23																																										Age NA
24																																										Age NA
25																																										Age NA
26																																										Age NA
27																																										Age NA
28																																										Age NA
29																																										Age NA
30																																										Age NA
31																																										Age NA
32																																										Age NA
33																																										Age NA
34																																										Age NA
35																																										Age NA
36																																										Age NA
37																																										Age NA
38																																										Age NA
39																																										Age NA
40																																										Age NA
41																																										Age NA
42																																										Age NA
43																																										Age NA
44																																										Age NA
45																																										Age NA
46																																										Age NA
47																																										Age NA
48																																										Age NA
49																																										Age NA
50																																										Age NA
51																																										Age NA
52																																										Age NA
53																																										Age NA
54																																										Age NA
55																																										Age NA
56																																										Age NA
57																																										Age NA
58																																										Age NA
59																																										Age NA
60																																										Age NA
61																																										Age NA
62																																										Age NA
63																																										Age NA
64																																										Age NA
65																																										Age NA
66																																										Age NA
67																																										Age NA
68																																										Age NA
69																																										Age NA
70																																										Age NA
71																																										Age NA
72																																										Age NA
73																																										Age NA
74																																										Age NA
75																																										Age NA
76																																										Age NA
77																																										Age NA
78																																										Age NA
79																																										Age NA
80																																										Age NA
81																																										Age NA
82																																										Age NA
83																																										Age NA
84																																										Age NA
85																																										Age NA
86																																										Age NA
87																																										Age NA
88																																										Age NA
89																																										Age NA
90																																										Age NA
91																																										Age NA
92																																										Age NA
93																																										Age NA
94																																										Age NA
95																																										Age NA
96																																										Age NA
97																																										Age NA
98																																										Age NA
99																																										Age NA
100																																										Age NA
101																																										Age NA
102																																										Age NA
103																																										Age NA
104																																										Age NA
105																																										Age NA
106																																										Age NA
107																																										Age NA
108																																										Age NA
109																																										Age NA
110																																										Age NA
111																																										Age NA
112																																										Age NA
113																																										Age NA
114																																										Age NA
115																																										Age NA
116																																										Age NA
117																																										Age NA
118																																										Age NA
119																																										Age NA
120																																										Age NA
121																																										Age NA
122																																										Age NA
123																																										Age NA
124																																										Age NA
125																																										Age NA
126																																										Age NA
127																																										Age NA
128																																										Age NA
129																																										Age NA
130																																										Age NA
131																																										Age NA
132																																										Age NA
133																																										Age NA
134																																										Age NA
135																																										Age NA
136																																										Age NA
137																																										Age NA
138																																										Age NA
139																																										Age NA
140																																										Age NA
141																																										Age NA
142																																										Age NA
143																																										Age NA
144																																										Age NA
145																																										Age NA
146																																										Age NA
147																																										Age NA
148																																										Age NA
149																																										Age NA
150																																										Age NA
151																																										Age NA
152																																										Age NA
153																																										Age NA
154																																										Age NA
155																																										Age NA
156																																										Age NA
157																																										Age NA
158																																										Age NA
159																																										Age NA
160																																										Age NA
161																																										Age NA
162																																										Age NA
163																																										Age NA
164																																										Age NA
165																																										Age NA
166																																										Age NA
167																																										Age NA
168																																										Age NA
169																																										Age NA
170																																										Age NA
171																																										Age NA
172																																										Age NA
173																																										Age NA
174																																										Age NA
175																																										Age NA
176																																										Age NA
177																																										Age NA
178																																										Age NA
179																																										Age NA
180																																										Age NA
181																																										Age NA
182																																										Age NA
183																																										Age NA
184																																										Age NA
185																																										Age NA
186																																										Age NA
187																																										Age NA
188																																										Age NA
189																																										Age NA
190																																										Age NA
191																																										Age NA
192																																										Age NA
193																																										Age NA
194																																										Age NA
195																																										Age NA
196																																										Age NA
197																																										Age NA
198																																										Age NA
199																																										Age NA
200																																										Age NA
201																																										Age NA
202																																										Age NA
203																																										Age NA
204																																										Age NA
205																																										Age NA
206																																										Age NA
207																																										Age NA
208																																										Age NA
209																																										Age NA
210																																										Age NA
211																																										Age NA
212																																										Age NA
213																																										Age NA
214																																										Age NA
215																																										Age NA
216																																										Age NA
217																																										Age NA
218																																										Age NA
219																																										Age NA
220																																										Age NA
221																																										Age NA
222																																										Age NA
223																																										Age NA
224																																										Age NA
225																																										Age NA
226																																										Age NA
227																																										Age NA
228																																										Age NA
229																																										Age NA
230																																										Age NA
231																																										Age NA
232																																										Age NA
233																																										Age NA
234																																										Age NA
235																																										Age NA
236																																										Age NA
237																																										Age NA
238																																										Age NA
239																																										Age NA
240																																										Age NA
241																																										Age NA
242																																										Age NA
243																																										Age NA
244																																										Age NA
245																																										Age NA
246																																										Age NA
247																																										Age NA
248																																										Age NA
249																																										Age NA
250																																										Age NA
251																																										Age NA
252																																										Age NA
253																																										Age NA
254																																										Age NA
255																																										Age NA
256																																										Age NA
257																																										Age NA
258																																										Age NA
259																																										Age NA
260																																										Age NA
261																																										Age NA
262																																										Age NA
263																																										Age NA
264																																										Age NA
265																																										Age NA
266																																										Age NA
267																																										Age NA
268																																										Age NA
269																																										Age NA
270																																										Age NA
271																																										Age NA
272																																										Age NA
273																																										Age NA
274																																										Age NA
275																																										Age NA
276																																										Age NA
277																																										Age NA
278																																										Age NA
279																																										Age NA
280																																										Age NA
281																																										Age NA
282																																										Age NA
283																																										Age NA
284																																										Age NA
285																																										Age NA
286																																										Age NA
287																																										Age NA
288																																										Age NA
289																																										Age NA
290																																										Age NA
291																																										Age NA
292																																										Age NA
293																																										Age NA
294																																										Age NA
295																																										Age NA
296																																										Age NA
297																																										Age NA
298																																										Age NA
299																																										Age NA
300																																										Age NA
301																																										Age NA
302																																										Age NA
303																																										Age NA
304																																										Age NA
305																																										Age NA
306																																										Age NA
307																																										Age NA
308																																										Age NA
309																																										Age NA
310																																										Age NA
311																																										Age NA
312																																										Age NA
313																																										Age NA
314																																										Age NA
315																																										Age NA
316																																										Age NA
317																																										Age NA
318																																										Age NA
319																																										Age NA
320																																										Age NA
321																																										Age NA
322																																										Age NA
323																																										Age NA
324																																										Age NA
325																																										Age NA
326																																										Age NA
327																																										Age NA
328																																										Age NA
329																																										Age NA
330																																										Age NA
331																																										Age NA
332																																										Age NA
333																																										Age NA
334																																										Age NA
335																																										Age NA
336																																										Age NA
337																																										Age NA
338																																										Age NA
339																																										Age NA
340																																										Age NA
341																																										Age NA
342																																										Age NA
343																																										Age NA
344																																										Age NA
345																																										Age NA
346																																										Age NA
347																																										Age NA
348																																										Age NA
349																																										Age NA
350																																										Age NA
351																																										Age NA
352																																										Age NA
353																																										Age NA
354																																										Age NA
355																																										Age NA
356																																										Age NA
357																																										Age NA
358																																										Age NA
359																																										Age NA
360																																										Age NA
361																																										Age NA
362																																										Age NA
363																																										Age NA
364																																										Age NA
365																																										Age NA
366																																										Age NA
367																																										Age NA
368																																										Age NA
369																																										Age NA
370																																										Age NA
371																																										Age NA
372																																										Age NA
373																																										Age NA
374																																										Age NA
375																																										Age NA
376																																										Age NA
377																																										Age NA
378																																										Age NA
379																																										Age NA
380																																										Age NA
381																																										Age NA
382																																										Age NA
383																																										Age NA
384																																										Age NA
385																																										Age NA
386																																										Age NA
387																																										Age NA
388																																										Age NA
389																																										Age NA
390																																										Age NA
391																																										Age NA
392																																										Age NA
393																																										Age NA
394																																										Age NA
395																																										Age NA
396																																										Age NA
397																																										Age NA
398																																										Age NA
399																																										Age NA
400																																										Age NA
401																																										Age NA
402																																										Age NA
403																																										Age NA
404																																										Age NA
405																																										Age NA
406																																										Age NA
407																																										Age NA
408																																										Age NA
409																																										Age NA
410																																										Age NA
411																																										Age NA
412																																										Age NA
413																																										Age NA
414																																										Age NA
415																																										Age NA
416																																										Age NA
417																																										Age NA
418																																										Age NA
419																																										Age NA
420																																										Age NA
421																																										Age NA
422																																										Age NA
423																																										Age NA
424																																										Age NA
425																																										Age NA
426																																										Age NA
427																																										Age NA
428																																										Age NA
429																																										Age NA
430																																										Age NA
431																																										Age NA
432																																										Age NA
433																																										Age NA
434																																										Age NA
435																																										Age NA
436																																										Age NA
437																																										Age NA
438																																										Age NA
439																																										Age NA
440																																										Age NA
441																																										Age NA
442																																										Age NA
443																																										Age NA
444																																										Age NA
445																																										Age NA
446																																										Age NA
447																																										Age NA
448																																										Age NA
449																																										Age NA
450																																										Age NA
451																																										Age NA
452																																										Age NA
453																																										Age NA
454																																										Age NA
455																																										Age NA
456																																										Age NA
457																																										Age NA
458																																										Age NA
459																																										Age NA
460																																										Age NA
461																																										Age NA
462																																										Age NA
463																																										Age NA
464																																										Age NA
465																																										Age NA
466																																										Age NA
467																																										Age NA
468																																										Age NA
469																																										Age NA
470																																										Age NA
471																																										Age NA
472																																										Age NA
473																																										Age NA
474																																										Age NA
475																																										Age NA
476																																										Age NA
477																																										Age NA
478																																										Age NA
479																																										Age NA
480																																										Age NA
481																																										Age NA
482																																										Age NA
483																																										Age NA
484																																										Age NA
485																																										Age NA
486																																										Age NA
487																																										Age NA
488																																										Age NA
489																																										Age NA
490																																										Age NA
491																																										Age NA
492																																										Age NA
493																																										Age NA
494																																										Age NA
495																																										Age NA
496																																										Age NA
497																																										Age NA
498																																										Age NA
499																																										Age NA
500																																										Age NA

## Sheet: Tasks
							Repeats		Trials					Scores		Movements
	Age band	Domain	Task	Name	Min Age	Max Age	Preferred	NonPreferred	Practice	Formal	DV	D?	F?	Min	Max	Min	Max	Notes
	1	MD	1	Posting coins	3	6	2	2	3	6	s	0	1	0	Inf	24	24	One at a time
	1	MD	2	Threading beads	3	4	2	nan	3	6	s	0	1	0	Inf	12	12	One at a time
	1	MD	2	Threading beads	5	6	2	nan	6	12	s	0	1	0	Inf	24	24	One at a time
	1	MD	3	Drawing trail 1	3	6	2	0	0.5	1	e	1	1	0	Inf	1	2	No reversals, turning paper>45deg
	1	A&C	1	Catching beanbag	3	4	1	nan	5	10	c	0	0	0	10	10	10	Can catch against body
	1	A&C	1	Catching beanbag	5	6	1	nan	5	10	c	0	0	0	10	10	10	Must catch hands only
	1	A&C	2	Throwing beanbag	3	6	1	0	5	10	c	0	0	0	10	10	10	Note hand used; wrong if foot over line
	1	B	1	One board balance	3	6	2	2	0.5	1	s	1	0	0	30	2	4	Stop if other leg used, touches floor; 30s reached
	1	B	2	Walking heels raised	3	6	2	nan	0.33	1	c	1	0	0	15	1	2	Stop if off line or heels touch floor; if 15 steps
	1	B	3	Jumping on mats	3	4	2	nan	5	5	c	1	0	0	5	5	10	Feet can be apart; Stop if on boundary or outside, falling, using hands; 5 jumps
	1	B	3	Jumping on mats	5	6	2	nan	5	5	c	1	0	0	5	5	10	Feet must be together; Stop if on boundary or outside, falling, using hands; 5 jumps
	2	MD	1	Placing pegs	7	10	2	2	6	12	s	0	1	0	Inf	48	48	One at a time
	2	MD	2	Threading lace	7	10	2	nan	4	8	s	0	1	0	Inf	8	16	All holes, not around edge
	2	MD	3	Drawing trail 2	7	10	2	0	0.5	1	e	1	1	0	Inf	1	2	No reversals, turning paper>45deg
	2	A&C	1	Catching two hands	7	8	1	nan	5	10	c	0	0	0	10	10	10	One bounce allowed
	2	A&C	1	Catching beanbag	9	10	1	nan	5	10	c	0	0	0	10	10	10	No bounces allowed
	2	A&C	2	Throwing beanbag	7	10	1	0	5	10	c	0	0	0	10	10	10	Note hand used; wrong if foot over line
	2	B	1	One board balance	7	10	2	2	0.5	1	s	1	0	0	30	1	2	Stop if other leg used, touches floor; 30s reached
	2	B	2	Walking heel-to-toe forwards	7	10	2	nan	0.33	1	c	1	0	0	15	1	2	Stop if off line or heels touch floor; if 15 steps
	2	B	3	Hopping on mats	7	10	2	2	5	5	c	1	0	0	5	5	10	Feet can be apart; Stop if on boundary or outside, falling, using hands; 5 hops
	3	MD	1	Turning pegs	11	16	2	2	6	12	s	0	1	0	Inf	48	48	One at a time
	3	MD	2	Triangle with nuts and bolts	11	16	2	nan	1	1	s	0	1	0	Inf	2	2	Correct arrangement, no resting on table/body
	3	MD	3	Drawing trail 3	11	16	2	0	0.5	1	e	1	1	0	Inf	1	2	No reversals, turning paper>45deg
	3	A&C	1	Catching one hand	11	16	1	1	5	10	c	0	0	0	10	10	10	No bounces allowed
	3	A&C	2	Throwing at wall target	11	16	1	0	5	10	c	0	0	0	10	10	10	Note hand used; wrong if foot over line
	3	B	1	Two board balance	11	16	2	nan	0.5	1	s	1	0	0	30	1	2	Stop if other leg used, touches floor; 30s reached
	3	B	2	Walking toe-to-heel backwards	11	16	2	nan	0.33	1	c	1	0	0	15	1	2	Stop if off line or heels touch floor; if 15 steps
	3	B	3	Zig-Zag hopping on mats	11	16	2	2	5	5	c	1	0	0	5	5	10	Feet can be apart; Stop if on boundary or outside, falling, using hands; 5 hops

## Sheet: AgeStandardScoresTable
		STANDARD SCORE LIMITS
	DOMAIN	Manual Dexterity								Aiming & Catching				Balance										DOMAIN
	TASK	1				2		3		1		2		1				2		3				TASK
	HAND	Preferred		NonPreferred										Best		Other				Best		Other		HAND
AGE	STANDARD	MIN	MAX	MIN	MAX	MIN	MAX	MIN	MAX	MIN	MAX	MIN	MAX	MIN	MAX	MIN	MAX	MIN	MAX	MIN	MAX	MIN	MAX	STANDARD
3:0-3:5	19	nan	nan	nan	nan	nan	nan	nan	nan	8	10	7	10	17	Inf	11	Inf	nan	nan	nan	nan	nan	nan	19
	18	nan	nan	nan	nan	nan	nan	nan	nan	nan	nan	nan	nan	nan	nan	nan	nan	nan	nan	nan	nan	nan	nan	18
	17	nan	nan	nan	nan	nan	nan	nan	nan	nan	nan	nan	nan	nan	nan	nan	nan	15	15	nan	nan	nan	nan	17
	16	0	9	nan	nan	0	26	0	1	nan	nan	nan	nan	15	16	10	10	nan	nan	nan	nan	nan	nan	16
	15	nan	nan	0	9	27	32	nan	nan	7	7	6	6	14	14	9	9	nan	nan	nan	nan	nan	nan	15
	14	10	10	10	11	33	35	2	2	nan	nan	5	5	9	13	6	8	12	14	5	5	nan	nan	14
	13	11	11	nan	nan	36	40	3	3	nan	nan	nan	nan	7	8	5	5	10	11	nan	nan	nan	nan	13
	12	12	12	12	12	41	47	4	4	6	6	nan	nan	6	6	4	4	8	9	nan	nan	nan	nan	12
	11	13	13	13	14	48	52	5	5	5	5	4	4	5	5	3	3	7	7	4	4	nan	nan	11
	10	14	14	15	16	53	56	6	6	nan	nan	nan	nan	4	4	nan	nan	nan	nan	nan	nan	nan	nan	10
	9	15	15	17	18	57	65	7	8	4	4	3	3	nan	nan	2	2	6	6	3	3	nan	nan	9
	8	16	16	19	19	66	70	9	9	3	3	2	2	3	3	nan	nan	4	5	nan	nan	nan	nan	8
	7	nan	nan	20	21	71	78	10	11	2	2	1	1	2	2	1	1	3	3	2	2	nan	nan	7
	6	17	17	22	23	79	83	12	14	1	1	0	0	1	1	nan	nan	2	2	1	1	nan	nan	6
	5	18	18	24	28	84	87	15	15	0	0	nan	nan	nan	nan	0	0	0	1	nan	nan	nan	nan	5
	4	nan	nan	29	29	88	96	16	16	nan	nan	nan	nan	0	0	nan	nan	nan	nan	0	0	nan	nan	4
	3	nan	nan	nan	nan	nan	nan	nan	nan	nan	nan	nan	nan	nan	nan	nan	nan	nan	nan	nan	nan	nan	nan	3
	2	nan	nan	nan	nan	nan	nan	nan	nan	nan	nan	nan	nan	nan	nan	nan	nan	nan	nan	nan	nan	nan	nan	2
	1	19	Inf	30	Inf	97	Inf	18	Inf	nan	nan	nan	nan	nan	nan	nan	nan	nan	nan	nan	nan	nan	nan	1
3:6-3:11	19	nan	nan	nan	nan	nan	nan	nan	nan	10	10	9	10	24	Inf	15	Inf	nan	nan	nan	nan	nan	nan	19
	18	nan	nan	nan	nan	nan	nan	nan	nan	nan	nan	nan	nan	nan	nan	nan	nan	nan	nan	nan	nan	nan	nan	18
	17	nan	nan	nan	nan	nan	nan	nan	nan	nan	nan	8	8	21	23	13	14	nan	nan	nan	nan	nan	nan	17
	16	0	6	nan	nan	nan	nan	nan	nan	nan	nan	nan	nan	20	20	12	12	nan	nan	nan	nan	nan	nan	16
	15	7	8	0	9	0	23	nan	nan	9	9	7	7	18	19	9	11	nan	nan	nan	nan	nan	nan	15
	14	nan	nan	nan	nan	24	28	0	0	nan	nan	6	6	14	17	7	8	nan	nan	nan	nan	nan	nan	14
	13	9	9	10	10	29	35	1	2	nan	nan	nan	nan	10	13	6	6	15	15	nan	nan	nan	nan	13
	12	10	10	11	12	36	38	3	4	7	8	5	5	7	9	5	5	14	14	5	5	nan	nan	12
	11	11	11	13	13	39	40	5	5	nan	nan	4	4	5	6	3	4	12	13	nan	nan	nan	nan	11
	10	12	12	14	14	41	47	6	6	6	6	nan	nan	4	4	nan	nan	nan	nan	nan	nan	nan	nan	10
	9	13	13	15	15	48	56	7	7	nan	nan	3	3	nan	nan	nan	nan	7	11	nan	nan	nan	nan	9
	8	14	14	16	16	57	65	8	8	5	5	2	2	3	3	2	2	6	6	4	4	nan	nan	8
	7	15	15	17	18	66	73	9	9	4	4	1	1	2	2	1	1	4	5	nan	nan	nan	nan	7
	6	16	16	19	20	74	78	10	12	3	3	nan	nan	1	1	nan	nan	3	3	3	3	nan	nan	6
	5	17	17	21	21	79	81	13	15	2	2	0	0	nan	nan	0	0	0	2	2	2	nan	nan	5
	4	18	18	22	22	82	96	16	17	1	1	nan	nan	0	0	nan	nan	nan	nan	1	1	nan	nan	4
	3	nan	nan	23	26	nan	nan	nan	nan	0	0	nan	nan	nan	nan	nan	nan	nan	nan	0	0	nan	nan	3
	2	nan	nan	nan	nan	nan	nan	nan	nan	nan	nan	nan	nan	nan	nan	nan	nan	nan	nan	nan	nan	nan	nan	2
	1	19	Inf	27	Inf	97	Inf	18	Inf	nan	nan	nan	nan	nan	nan	nan	nan	nan	nan	nan	nan	nan	nan	1
4:0-4:5	19	nan	nan	nan	nan	nan	nan	nan	nan	nan	nan	9	10	nan	nan	26	Inf	nan	nan	nan	nan	nan	nan	19
	18	nan	nan	nan	nan	nan	nan	nan	nan	nan	nan	nan	nan	nan	nan	nan	nan	nan	nan	nan	nan	nan	nan	18
	17	nan	nan	nan	nan	nan	nan	nan	nan	10	10	8	8	nan	nan	24	25	nan	nan	nan	nan	nan	nan	17
	16	0	6	nan	nan	nan	nan	nan	nan	nan	nan	nan	nan	27	Inf	nan	nan	nan	nan	nan	nan	nan	nan	16
	15	7	7	0	8	0	21	nan	nan	nan	nan	nan	nan	nan	nan	18	23	nan	nan	nan	nan	nan	nan	15
	14	8	8	9	9	22	24	nan	nan	nan	nan	7	7	19	26	13	17	nan	nan	nan	nan	nan	nan	14
	13	nan	nan	10	10	25	26	0	0	nan	nan	nan	nan	15	18	11	12	15	15	nan	nan	nan	nan	13
	12	9	9	11	11	27	29	1	1	9	9	6	6	11	14	8	10	nan	nan	5	5	nan	nan	12
	11	nan	nan	nan	nan	30	31	2	2	8	8	5	5	9	10	6	7	nan	nan	nan	nan	nan	nan	11
	10	10	10	12	12	32	36	3	4	7	7	nan	nan	8	8	4	5	14	14	nan	nan	nan	nan	10
	9	11	11	nan	nan	37	39	5	6	6	6	4	4	6	7	nan	nan	9	13	nan	nan	nan	nan	9
	8	12	12	13	13	40	48	7	8	5	5	3	3	5	5	3	3	6	8	nan	nan	nan	nan	8
	7	13	13	14	14	49	55	9	9	4	4	2	2	4	4	2	2	4	5	nan	nan	nan	nan	7
	6	14	14	15	15	56	63	10	12	3	3	1	1	2	3	0	1	3	3	4	4	nan	nan	6
	5	15	16	16	19	64	77	13	14	2	2	0	0	1	1	nan	nan	nan	nan	nan	nan	nan	nan	5
	4	nan	nan	20	21	78	79	15	17	1	1	nan	nan	0	0	nan	nan	2	2	3	3	nan	nan	4
	3	17	18	22	25	80	86	nan	nan	0	0	nan	nan	nan	nan	nan	nan	0	1	1	2	nan	nan	3
	2	nan	nan	nan	nan	nan	nan	nan	nan	nan	nan	nan	nan	nan	nan	nan	nan	nan	nan	0	0	nan	nan	2
	1	19	Inf	26	Inf	87	Inf	18	Inf	nan	nan	nan	nan	nan	nan	nan	nan	nan	nan	nan	nan	nan	nan	1
4:6-4:11	19	nan	nan	nan	nan	nan	nan	nan	nan	nan	nan	10	10	nan	nan	nan	nan	nan	nan	nan	nan	nan	nan	19
	18	nan	nan	nan	nan	nan	nan	nan	nan	nan	nan	nan	nan	nan	nan	29	Inf	nan	nan	nan	nan	nan	nan	18
	17	nan	nan	nan	nan	nan	nan	nan	nan	nan	nan	9	9	nan	nan	nan	nan	nan	nan	nan	nan	nan	nan	17
	16	0	6	nan	nan	nan	nan	nan	nan	10	10	nan	nan	nan	nan	nan	nan	nan	nan	nan	nan	nan	nan	16
	15	7	7	0	8	0	17	nan	nan	nan	nan	nan	nan	30	Inf	27	28	nan	nan	nan	nan	nan	nan	15
	14	8	8	nan	nan	18	21	nan	nan	nan	nan	8	8	29	29	20	26	nan	nan	nan	nan	nan	nan	14
	13	nan	nan	9	9	22	23	0	0	nan	nan	7	7	26	28	17	19	15	15	nan	nan	nan	nan	13
	12	nan	nan	10	10	24	25	1	1	9	9	6	6	22	25	15	16	nan	nan	5	5	nan	nan	12
	11	9	9	nan	nan	26	27	nan	nan	nan	nan	nan	nan	18	21	13	14	nan	nan	nan	nan	nan	nan	11
	10	10	10	11	11	28	32	nan	nan	8	8	5	5	14	17	9	12	14	14	nan	nan	nan	nan	10
	9	11	11	12	12	33	36	2	2	7	7	nan	nan	10	13	6	8	11	13	nan	nan	nan	nan	9
	8	nan	nan	13	13	37	39	nan	nan	6	6	4	4	8	9	4	5	8	10	nan	nan	nan	nan	8
	7	12	12	nan	nan	40	41	3	3	5	5	3	3	6	7	3	3	7	7	nan	nan	nan	nan	7
	6	nan	nan	14	14	42	43	4	4	nan	nan	1	2	4	5	2	2	nan	nan	4	4	nan	nan	6
	5	13	15	15	15	44	46	nan	nan	4	4	nan	nan	3	3	nan	nan	6	6	nan	nan	nan	nan	5
	4	nan	nan	16	16	47	62	5	5	nan	nan	0	0	0	2	nan	nan	2	5	3	3	nan	nan	4
	3	16	16	17	22	63	63	6	6	0	3	nan	nan	nan	nan	0	1	0	1	1	2	nan	nan	3
	2	nan	nan	nan	nan	nan	nan	nan	nan	nan	nan	nan	nan	nan	nan	nan	nan	nan	nan	nan	nan	nan	nan	2
	1	17	Inf	23	Inf	64	Inf	7	Inf	nan	nan	nan	nan	nan	nan	nan	nan	nan	nan	0	0	nan	nan	1
5:0-5:11	19	nan	nan	nan	nan	nan	nan	nan	nan	nan	nan	10	10	nan	nan	nan	nan	nan	nan	nan	nan	nan	nan	19
	18	nan	nan	nan	nan	nan	nan	nan	nan	nan	nan	nan	nan	nan	nan	nan	nan	nan	nan	nan	nan	nan	nan	18
	17	0	9	0	11	0	24	nan	nan	nan	nan	nan	nan	nan	nan	nan	nan	nan	nan	nan	nan	nan	nan	17
	16	10	12	12	12	25	29	nan	nan	10	10	nan	nan	nan	nan	nan	nan	nan	nan	nan	nan	nan	nan	16
	15	13	13	13	15	30	35	nan	nan	nan	nan	nan	nan	nan	nan	27	Inf	nan	nan	nan	nan	nan	nan	15
	14	14	14	16	16	36	38	nan	nan	nan	nan	9	9	nan	nan	25	26	nan	nan	nan	nan	nan	nan	14
	13	15	15	17	18	39	40	nan	nan	nan	nan	8	8	30	Inf	21	24	nan	nan	nan	nan	nan	nan	13
	12	16	17	19	20	41	43	nan	nan	9	9	7	7	nan	nan	16	20	15	15	5	5	nan	nan	12
	11	18	18	21	21	44	47	0	1	nan	nan	6	6	21	29	14	15	nan	nan	nan	nan	nan	nan	11
	10	19	19	22	22	48	49	nan	nan	8	8	5	5	15	20	10	13	14	14	nan	nan	nan	nan	10
	9	20	20	23	23	50	53	2	2	6	7	nan	nan	11	14	7	9	nan	nan	nan	nan	nan	nan	9
	8	21	21	nan	nan	54	55	nan	nan	4	5	4	4	8	10	5	6	13	13	nan	nan	nan	nan	8
	7	22	22	24	24	56	60	nan	nan	2	3	nan	nan	6	7	4	4	nan	nan	nan	nan	nan	nan	7
	6	23	23	25	26	nan	nan	nan	nan	nan	nan	nan	nan	5	5	3	3	11	12	4	4	nan	nan	6
	5	24	24	27	27	61	66	nan	nan	0	1	3	3	nan	nan	2	2	7	10	nan	nan	nan	nan	5
	4	25	26	28	29	67	96	3	3	nan	nan	2	2	4	4	nan	nan	5	6	3	3	nan	nan	4
	3	nan	nan	nan	nan	97	121	4	4	nan	nan	1	1	0	3	0	1	3	4	1	2	nan	nan	3
	2	nan	nan	30	30	nan	nan	nan	nan	nan	nan	nan	nan	nan	nan	nan	nan	2	2	nan	nan	nan	nan	2
	1	27	Inf	31	Inf	122	Inf	5	Inf	nan	nan	0	0	nan	nan	nan	nan	0	1	0	0	nan	nan	1
6:0-6:11	19	nan	nan	nan	nan	nan	nan	nan	nan	nan	nan	nan	nan	nan	nan	nan	nan	nan	nan	nan	nan	nan	nan	19
	18	nan	nan	nan	nan	nan	nan	nan	nan	nan	nan	nan	nan	nan	nan	nan	nan	nan	nan	nan	nan	nan	nan	18
	17	nan	nan	0	11	0	24	nan	nan	nan	nan	nan	nan	nan	nan	nan	nan	nan	nan	nan	nan	nan	nan	17
	16	nan	nan	12	12	25	28	nan	nan	nan	nan	10	10	nan	nan	nan	nan	nan	nan	nan	nan	nan	nan	16
	15	0	13	13	15	29	31	nan	nan	nan	nan	nan	nan	nan	nan	nan	nan	nan	nan	nan	nan	nan	nan	15
	14	14	14	16	16	32	33	nan	nan	10	10	9	9	nan	nan	29	Inf	nan	nan	nan	nan	nan	nan	14
	13	15	15	17	17	34	35	nan	nan	nan	nan	8	8	30	Inf	nan	nan	nan	nan	nan	nan	nan	nan	13
	12	16	16	18	18	36	37	nan	nan	nan	nan	nan	nan	nan	nan	nan	nan	nan	nan	nan	nan	nan	nan	12
	11	17	17	19	19	38	42	0	0	nan	nan	7	7	nan	nan	24	28	15	15	5	5	nan	nan	11
	10	18	18	nan	nan	43	45	nan	nan	nan	nan	nan	nan	28	29	18	23	14	14	nan	nan	nan	nan	10
	9	19	19	20	20	46	47	nan	nan	9	9	6	6	24	27	14	17	nan	nan	nan	nan	nan	nan	9
	8	nan	nan	nan	nan	48	49	nan	nan	8	8	5	5	15	23	7	13	13	13	nan	nan	nan	nan	8
	7	20	20	21	21	50	54	1	1	6	7	4	4	11	14	4	6	nan	nan	nan	nan	nan	nan	7
	6	21	22	22	23	55	58	nan	nan	5	5	nan	nan	7	10	3	3	11	12	4	4	nan	nan	6
	5	23	23	24	26	59	63	nan	nan	4	4	3	3	6	6	2	2	9	10	nan	nan	nan	nan	5
	4	24	25	27	27	64	64	nan	nan	3	3	2	2	4	5	nan	nan	6	8	nan	nan	nan	nan	4
	3	nan	nan	nan	nan	65	73	2	2	0	2	1	1	0	3	0	1	nan	nan	nan	nan	nan	nan	3
	2	nan	nan	nan	nan	nan	nan	nan	nan	nan	nan	nan	nan	nan	nan	nan	nan	nan	nan	3	3	nan	nan	2
	1	26	Inf	28	Inf	74	Inf	3	Inf	nan	nan	0	0	nan	nan	nan	nan	0	5	0	2	nan	nan	1
7:0-7:11	19	nan	nan	nan	nan	nan	nan	nan	nan	nan	nan	nan	nan	nan	nan	nan	nan	nan	nan	nan	nan	nan	nan	19
	18	nan	nan	nan	nan	nan	nan	nan	nan	nan	nan	nan	nan	nan	nan	nan	nan	nan	nan	nan	nan	nan	nan	18
	17	nan	nan	0	20	nan	nan	nan	nan	10	10	10	10	nan	nan	nan	nan	nan	nan	nan	nan	nan	nan	17
	16	0	21	21	21	0	20	nan	nan	nan	nan	nan	nan	nan	nan	30	Inf	nan	nan	nan	nan	nan	nan	16
	15	22	23	22	26	21	21	nan	nan	9	9	9	9	nan	nan	23	29	nan	nan	nan	nan	nan	nan	15
	14	24	25	27	27	22	22	nan	nan	nan	nan	nan	nan	28	Inf	20	22	nan	nan	nan	nan	nan	nan	14
	13	26	26	28	30	23	24	nan	nan	nan	nan	nan	nan	nan	nan	16	19	nan	nan	nan	nan	5	5	13
	12	27	28	31	32	25	26	0	0	nan	nan	8	8	25	27	12	15	15	15	nan	nan	nan	nan	12
	11	29	29	33	34	27	29	nan	nan	8	8	7	7	20	24	8	11	nan	nan	5	5	nan	nan	11
	10	30	30	35	36	30	30	1	1	6	7	nan	nan	16	19	6	7	14	14	nan	nan	nan	nan	10
	9	31	32	37	38	31	32	nan	nan	5	5	5	6	11	15	5	5	nan	nan	nan	nan	4	4	9
	8	33	35	39	41	33	34	2	2	4	4	nan	nan	8	10	4	4	13	13	nan	nan	nan	nan	8
	7	36	36	42	47	35	36	nan	nan	2	3	4	4	6	7	3	3	nan	nan	nan	nan	nan	nan	7
	6	37	42	48	51	37	40	nan	nan	1	1	nan	nan	5	5	nan	nan	11	12	nan	nan	3	3	6
	5	43	47	nan	nan	41	48	3	3	0	0	2	3	4	4	2	2	10	10	nan	nan	2	2	5
	4	48	inf	52	inf	nan	nan	nan	nan	nan	nan	nan	nan	2	3	0	1	8	9	4	4	1	1	4
	3	nan	nan	nan	nan	49	inf	4	4	nan	nan	0	1	0	1	nan	nan	2	7	2	3	0	0	3
	2	nan	nan	nan	nan	nan	nan	5	5	nan	nan	nan	nan	nan	nan	nan	nan	0	1	nan	nan	nan	nan	2
	1	nan	nan	nan	nan	nan	nan	6	inf	nan	nan	nan	nan	nan	nan	nan	nan	nan	nan	0	1	nan	nan	1
8:0-8:11	19	nan	nan	nan	nan	nan	nan	nan	nan	nan	nan	nan	nan	nan	nan	nan	nan	nan	nan	nan	nan	nan	nan	19
	18	nan	nan	nan	nan	nan	nan	nan	nan	nan	nan	nan	nan	nan	nan	nan	nan	nan	nan	nan	nan	nan	nan	18
	17	nan	nan	nan	nan	nan	nan	nan	nan	nan	nan	10	10	nan	nan	nan	nan	nan	nan	nan	nan	nan	nan	17
	16	0	19	0	21	nan	nan	nan	nan	nan	nan	nan	nan	nan	nan	nan	nan	nan	nan	nan	nan	nan	nan	16
	15	20	20	22	23	0	17	nan	nan	10	10	nan	nan	nan	nan	27	Inf	nan	nan	nan	nan	nan	nan	15
	14	21	21	24	25	18	18	nan	nan	nan	nan	9	9	nan	nan	25	26	nan	nan	nan	nan	nan	nan	14
	13	22	22	26	26	19	20	nan	nan	nan	nan	nan	nan	29	Inf	19	24	nan	nan	nan	nan	nan	nan	13
	12	23	24	27	27	21	24	0	0	9	9	nan	nan	26	28	15	18	nan	nan	nan	nan	5	5	12
	11	25	26	28	29	25	25	nan	nan	nan	nan	7	8	22	25	9	14	15	15	5	5	nan	nan	11
	10	27	27	30	32	26	26	nan	nan	8	8	nan	nan	19	21	7	8	nan	nan	nan	nan	nan	nan	10
	9	28	28	33	33	27	28	nan	nan	7	7	nan	nan	13	18	6	6	nan	nan	nan	nan	nan	nan	9
	8	29	29	34	35	29	31	nan	nan	6	6	6	6	11	12	5	5	nan	nan	nan	nan	nan	nan	8
	7	30	32	36	39	32	33	nan	nan	4	5	nan	nan	9	10	4	4	13	14	nan	nan	nan	nan	7
	6	33	34	40	43	34	35	1	1	3	3	5	5	7	8	nan	nan	11	12	nan	nan	4	4	6
	5	35	35	44	44	36	41	2	2	1	2	4	4	6	6	3	3	10	10	nan	nan	3	3	5
	4	36	36	45	inf	42	45	3	3	0	0	3	3	4	5	2	2	8	9	4	4	2	2	4
	3	37	inf	nan	nan	46	inf	nan	nan	nan	nan	0	2	0	3	0	1	2	7	2	3	1	1	3
	2	nan	nan	nan	nan	nan	nan	nan	nan	nan	nan	nan	nan	nan	nan	nan	nan	0	1	nan	nan	0	0	2
	1	nan	nan	nan	nan	nan	nan	4	inf	nan	nan	nan	nan	nan	nan	nan	nan	nan	nan	0	1	nan	nan	1
9:0-9:11	19	nan	nan	nan	nan	nan	nan	nan	nan	nan	nan	nan	nan	nan	nan	nan	nan	nan	nan	nan	nan	nan	nan	19
	18	nan	nan	nan	nan	nan	nan	nan	nan	nan	nan	nan	nan	nan	nan	nan	nan	nan	nan	nan	nan	nan	nan	18
	17	nan	nan	nan	nan	nan	nan	nan	nan	nan	nan	nan	nan	nan	nan	nan	nan	nan	nan	nan	nan	nan	nan	17
	16	0	19	0	21	nan	nan	nan	nan	nan	nan	nan	nan	nan	nan	nan	nan	nan	nan	nan	nan	nan	nan	16
	15	20	20	22	23	0	16	nan	nan	10	10	nan	nan	nan	nan	nan	nan	nan	nan	nan	nan	nan	nan	15
	14	21	21	24	25	17	17	nan	nan	nan	nan	10	10	nan	nan	nan	nan	nan	nan	nan	nan	nan	nan	14
	13	22	22	26	26	18	19	nan	nan	nan	nan	nan	nan	30	Inf	25	Inf	nan	nan	nan	nan	nan	nan	13
	12	23	24	27	27	20	20	nan	nan	9	9	9	9	29	29	17	24	nan	nan	nan	nan	5	5	12
	11	25	25	28	29	21	21	0	0	nan	nan	7	8	26	28	10	16	15	15	5	5	nan	nan	11
	10	26	26	30	30	22	24	nan	nan	6	8	nan	nan	23	25	8	9	nan	nan	nan	nan	nan	nan	10
	9	27	27	31	32	25	26	nan	nan	2	5	nan	nan	19	22	6	7	nan	nan	nan	nan	nan	nan	9
	8	28	28	33	34	27	27	nan	nan	1	1	6	6	15	18	5	5	nan	nan	nan	nan	nan	nan	8
	7	29	30	35	36	28	29	nan	nan	nan	nan	nan	nan	10	14	4	4	14	14	nan	nan	nan	nan	7
	6	31	34	37	40	30	32	1	1	nan	nan	5	5	8	9	nan	nan	nan	nan	nan	nan	4	4	6
	5	35	35	41	44	33	33	nan	nan	0	0	4	4	6	7	3	3	nan	nan	nan	nan	3	3	5
	4	36	36	45	inf	34	36	2	2	nan	nan	3	3	4	5	2	2	13	13	nan	nan	2	2	4
	3	37	inf	nan	nan	37	44	3	3	nan	nan	0	2	0	3	0	1	11	12	4	4	1	1	3
	2	nan	nan	nan	nan	45	inf	nan	nan	nan	nan	nan	nan	nan	nan	nan	nan	8	10	2	3	0	0	2
	1	nan	nan	nan	nan	nan	nan	4	inf	nan	nan	nan	nan	nan	nan	nan	nan	0	7	0	1	nan	nan	1
10:0-10:11	19	nan	nan	nan	nan	nan	nan	nan	nan	nan	nan	nan	nan	nan	nan	nan	nan	nan	nan	nan	nan	nan	nan	19
	18	nan	nan	nan	nan	nan	nan	nan	nan	nan	nan	nan	nan	nan	nan	nan	nan	nan	nan	nan	nan	nan	nan	18
	17	nan	nan	nan	nan	nan	nan	nan	nan	nan	nan	nan	nan	nan	nan	nan	nan	nan	nan	nan	nan	nan	nan	17
	16	0	18	0	20	nan	nan	nan	nan	nan	nan	nan	nan	nan	nan	nan	nan	nan	nan	nan	nan	nan	nan	16
	15	19	19	21	22	0	15	nan	nan	nan	nan	nan	nan	nan	nan	nan	nan	nan	nan	nan	nan	nan	nan	15
	14	20	21	23	23	16	16	nan	nan	10	10	10	10	nan	nan	nan	nan	nan	nan	nan	nan	nan	nan	14
	13	22	22	24	24	17	18	nan	nan	nan	nan	nan	nan	30	Inf	25	Inf	nan	nan	nan	nan	nan	nan	13
	12	23	23	25	26	19	19	nan	nan	9	9	9	9	nan	nan	24	24	nan	nan	nan	nan	5	5	12
	11	24	24	27	27	20	21	0	0	nan	nan	8	8	nan	nan	17	23	15	15	5	5	nan	nan	11
	10	25	25	28	28	22	22	nan	nan	nan	nan	nan	nan	27	29	10	16	nan	nan	nan	nan	nan	nan	10
	9	26	26	29	29	23	23	nan	nan	7	8	nan	nan	19	26	7	9	nan	nan	nan	nan	nan	nan	9
	8	27	28	30	30	24	24	nan	nan	5	6	7	7	16	18	6	6	nan	nan	nan	nan	nan	nan	8
	7	29	29	31	33	25	27	nan	nan	3	4	6	6	14	15	5	5	nan	nan	nan	nan	nan	nan	7
	6	30	30	34	38	28	32	1	1	1	2	nan	nan	10	13	4	4	nan	nan	nan	nan	4	4	6
	5	31	32	38	40	33	33	nan	nan	0	0	4	5	6	9	nan	nan	nan	nan	nan	nan	3	3	5
	4	33	33	41	inf	34	36	2	2	nan	nan	3	3	4	5	3	3	14	14	nan	nan	2	2	4
	3	34	inf	nan	nan	37	44	3	3	nan	nan	0	2	0	3	0	2	11	13	nan	nan	1	1	3
	2	nan	nan	nan	nan	45	inf	nan	nan	nan	nan	nan	nan	nan	nan	nan	nan	8	10	nan	nan	0	0	2
	1	nan	nan	nan	nan	nan	nan	4	inf	nan	nan	nan	nan	nan	nan	nan	nan	0	7	0	4	nan	nan	1
11:0-11:11	19	nan	nan	nan	nan	nan	nan	nan	nan	nan	nan	nan	nan	nan	nan	nan	nan	nan	nan	nan	nan	nan	nan	19
	18	nan	nan	nan	nan	nan	nan	nan	nan	nan	nan	nan	nan	nan	nan	nan	nan	nan	nan	nan	nan	nan	nan	18
	17	nan	nan	0	14	0	23	nan	nan	nan	nan	nan	nan	9	10	nan	nan	nan	nan	nan	nan	nan	nan	17
	16	0	15	15	15	24	24	nan	nan	nan	nan	nan	nan	nan	nan	nan	nan	nan	nan	nan	nan	nan	nan	16
	15	nan	nan	16	16	25	26	nan	nan	10	10	8	8	nan	nan	nan	nan	nan	nan	nan	nan	nan	nan	15
	14	16	16	17	17	27	27	nan	nan	nan	nan	nan	nan	nan	nan	nan	nan	nan	nan	nan	nan	nan	nan	14
	13	nan	nan	18	18	28	30	0	0	nan	nan	9	9	7	7	29	Inf	nan	nan	nan	nan	nan	nan	13
	12	17	17	19	20	31	34	nan	nan	nan	nan	7	8	nan	nan	nan	nan	14	15	nan	nan	nan	nan	12
	11	18	19	21	21	35	38	nan	nan	8	9	6	6	6	6	27	28	13	13	5	5	5	5	11
	10	20	21	22	23	39	42	1	1	7	7	5	5	5	5	23	26	11	12	nan	nan	4	4	10
	9	22	22	24	25	43	44	nan	nan	nan	nan	4	4	nan	nan	18	22	8	10	nan	nan	nan	nan	9
	8	23	23	26	27	45	47	2	3	6	6	3	3	nan	nan	11	17	7	7	nan	nan	nan	nan	8
	7	24	24	28	30	48	53	4	4	4	5	2	2	4	4	7	10	6	6	nan	nan	nan	nan	7
	6	25	25	31	32	54	59	5	5	2	3	1	1	2	3	6	6	nan	nan	nan	nan	nan	nan	6
	5	26	26	33	37	60	66	6	6	1	1	nan	nan	1	1	4	5	5	5	nan	nan	nan	nan	5
	4	27	27	38	38	67	91	7	9	0	0	0	0	nan	nan	3	3	4	4	nan	nan	3	3	4
	3	nan	nan	39	40	nan	nan	10	10	nan	nan	nan	nan	0	0	1	2	0	3	nan	nan	2	2	3
	2	28	Inf	nan	nan	nan	nan	nan	nan	nan	nan	nan	nan	nan	nan	0	0	nan	nan	nan	nan	0	1	2
	1	nan	nan	41	Inf	92	Inf	11	Inf	nan	nan	nan	nan	nan	nan	nan	nan	nan	nan	0	4	nan	nan	1
12:0-12:11	19	nan	nan	nan	nan	nan	nan	nan	nan	nan	nan	nan	nan	nan	nan	nan	nan	nan	nan	nan	nan	nan	nan	19
	18	nan	nan	nan	nan	nan	nan	nan	nan	nan	nan	nan	nan	nan	nan	nan	nan	nan	nan	nan	nan	nan	nan	18
	17	nan	nan	nan	nan	0	21	nan	nan	nan	nan	nan	nan	nan	nan	nan	nan	nan	nan	nan	nan	nan	nan	17
	16	0	13	0	15	nan	nan	nan	nan	nan	nan	nan	nan	9	10	nan	nan	nan	nan	nan	nan	nan	nan	16
	15	14	14	nan	nan	22	22	nan	nan	nan	nan	10	10	nan	nan	nan	nan	nan	nan	nan	nan	nan	nan	15
	14	15	15	16	16	23	26	nan	nan	10	10	nan	nan	8	8	nan	nan	nan	nan	nan	nan	nan	nan	14
	13	16	16	17	17	27	27	0	0	nan	nan	9	9	7	7	29	Inf	nan	nan	nan	nan	nan	nan	13
	12	nan	nan	18	18	28	29	nan	nan	nan	nan	8	8	nan	nan	nan	nan	14	15	nan	nan	nan	nan	12
	11	17	18	19	20	30	34	nan	nan	9	9	7	7	nan	nan	27	28	13	13	5	5	5	5	11
	10	19	19	21	21	35	40	nan	nan	nan	nan	6	6	6	6	23	26	11	12	nan	nan	4	4	10
	9	20	20	22	22	41	42	1	1	8	8	5	5	5	5	18	22	8	10	nan	nan	nan	nan	9
	8	21	21	23	24	43	44	2	2	7	7	4	4	nan	nan	11	17	7	7	nan	nan	nan	nan	8
	7	22	22	25	25	45	47	3	3	5	6	3	3	4	4	7	10	6	6	nan	nan	nan	nan	7
	6	23	24	26	27	48	51	4	4	3	4	2	2	2	3	6	6	nan	nan	nan	nan	nan	nan	6
	5	25	26	28	30	52	62	5	5	1	2	nan	nan	nan	nan	4	5	5	5	nan	nan	nan	nan	5
	4	nan	nan	31	33	63	68	nan	nan	0	0	1	1	1	1	3	3	nan	nan	nan	nan	nan	nan	4
	3	27	27	34	39	69	70	6	10	nan	nan	0	0	0	0	1	2	0	4	nan	nan	3	3	3
	2	28	29	nan	nan	nan	nan	nan	nan	nan	nan	nan	nan	nan	nan	0	0	nan	nan	nan	nan	2	2	2
	1	30	Inf	40	Inf	71	Inf	11	Inf	nan	nan	nan	nan	nan	nan	nan	nan	nan	nan	0	4	0	1	1
13:0-13:11	19	nan	nan	nan	nan	nan	nan	nan	nan	nan	nan	nan	nan	nan	nan	nan	nan	nan	nan	nan	nan	nan	nan	19
	18	nan	nan	nan	nan	nan	nan	nan	nan	nan	nan	nan	nan	nan	nan	nan	nan	nan	nan	nan	nan	nan	nan	18
	17	nan	nan	nan	nan	0	19	nan	nan	nan	nan	nan	nan	nan	nan	nan	nan	nan	nan	nan	nan	nan	nan	17
	16	0	13	0	15	20	21	nan	nan	nan	nan	nan	nan	10	10	nan	nan	nan	nan	nan	nan	nan	nan	16
	15	nan	nan	nan	nan	22	22	nan	nan	nan	nan	nan	nan	9	9	nan	nan	nan	nan	nan	nan	nan	nan	15
	14	14	14	16	16	23	25	nan	nan	nan	nan	10	10	nan	nan	nan	nan	nan	nan	nan	nan	nan	nan	14
	13	15	15	17	17	26	27	0	0	10	10	nan	nan	nan	nan	29	30	nan	nan	nan	nan	nan	nan	13
	12	16	16	18	18	28	29	nan	nan	nan	nan	9	9	8	8	nan	nan	14	15	nan	nan	nan	nan	12
	11	17	18	19	19	30	34	nan	nan	9	9	8	8	7	7	27	28	13	13	5	5	5	5	11
	10	19	19	20	21	35	38	nan	nan	nan	nan	6	7	6	6	23	26	11	12	nan	nan	4	4	10
	9	20	20	22	22	39	40	1	1	8	8	5	5	5	5	18	22	8	10	nan	nan	nan	nan	9
	8	nan	nan	23	24	41	44	nan	nan	7	7	4	4	nan	nan	11	17	nan	nan	nan	nan	nan	nan	8
	7	21	21	25	25	45	47	2	3	6	6	3	3	4	4	7	10	7	7	nan	nan	nan	nan	7
	6	22	24	26	27	48	51	4	4	4	5	2	2	3	3	6	6	6	6	nan	nan	nan	nan	6
	5	nan	nan	28	28	52	60	5	5	1	3	nan	nan	nan	nan	4	5	5	5	nan	nan	nan	nan	5
	4	25	25	29	29	61	62	nan	nan	0	0	1	1	1	2	3	3	nan	nan	nan	nan	nan	nan	4
	3	26	26	30	30	63	64	6	7	nan	nan	0	0	0	0	1	2	0	4	nan	nan	3	3	3
	2	nan	nan	nan	nan	nan	nan	nan	nan	nan	nan	nan	nan	nan	nan	0	0	nan	nan	nan	nan	2	2	2
	1	27	Inf	31	Inf	65	Inf	8	Inf	nan	nan	nan	nan	nan	nan	nan	nan	nan	nan	0	4	0	1	1
14:0-14:11	19	nan	nan	nan	nan	nan	nan	nan	nan	nan	nan	nan	nan	nan	nan	nan	nan	nan	nan	nan	nan	nan	nan	19
	18	nan	nan	nan	nan	nan	nan	nan	nan	nan	nan	nan	nan	nan	nan	nan	nan	nan	nan	nan	nan	nan	nan	18
	17	nan	nan	nan	nan	0	19	nan	nan	nan	nan	nan	nan	nan	nan	nan	nan	nan	nan	nan	nan	nan	nan	17
	16	0	13	0	15	20	21	nan	nan	nan	nan	nan	nan	10	10	nan	nan	nan	nan	nan	nan	nan	nan	16
	15	nan	nan	nan	nan	22	22	nan	nan	nan	nan	nan	nan	9	9	nan	nan	nan	nan	nan	nan	nan	nan	15
	14	14	14	16	16	23	23	nan	nan	nan	nan	10	10	nan	nan	nan	nan	nan	nan	nan	nan	nan	nan	14
	13	15	15	17	17	24	24	nan	nan	10	10	nan	nan	nan	nan	29	Inf	nan	nan	nan	nan	nan	nan	13
	12	16	16	nan	nan	25	27	0	0	nan	nan	9	9	8	8	nan	nan	15	15	nan	nan	nan	nan	12
	11	17	17	18	19	28	29	nan	nan	nan	nan	8	8	7	7	28	28	nan	nan	5	5	5	5	11
	10	18	19	20	21	30	36	nan	nan	nan	nan	7	7	6	6	23	27	nan	nan	nan	nan	4	4	10
	9	20	20	22	22	37	38	nan	nan	9	9	6	6	nan	nan	18	22	nan	nan	nan	nan	nan	nan	9
	8	nan	nan	23	24	39	41	1	1	7	8	nan	nan	5	5	11	17	13	14	nan	nan	nan	nan	8
	7	21	21	25	25	42	47	2	2	6	6	nan	nan	4	4	8	10	11	12	nan	nan	nan	nan	7
	6	22	23	26	27	48	51	nan	nan	4	5	4	5	nan	nan	7	7	8	10	nan	nan	nan	nan	6
	5	24	24	28	28	52	58	nan	nan	nan	nan	2	3	3	3	4	6	6	7	nan	nan	nan	nan	5
	4	25	25	nan	nan	59	60	3	3	2	3	nan	nan	1	2	3	3	5	5	nan	nan	nan	nan	4
	3	nan	nan	nan	nan	61	64	nan	nan	nan	nan	0	1	0	0	1	2	2	4	nan	nan	3	3	3
	2	nan	nan	nan	nan	nan	nan	nan	nan	0	1	nan	nan	nan	nan	0	0	0	1	nan	nan	2	2	2
	1	26	Inf	29	Inf	65	Inf	4	Inf	nan	nan	nan	nan	nan	nan	nan	nan	nan	nan	0	4	0	1	1
15:0-15:11	19	nan	nan	nan	nan	nan	nan	nan	nan	nan	nan	nan	nan	nan	nan	nan	nan	nan	nan	nan	nan	nan	nan	19
	18	nan	nan	nan	nan	nan	nan	nan	nan	nan	nan	nan	nan	nan	nan	nan	nan	nan	nan	nan	nan	nan	nan	18
	17	nan	nan	nan	nan	nan	nan	nan	nan	nan	nan	nan	nan	nan	nan	nan	nan	nan	nan	nan	nan	nan	nan	17
	16	0	13	0	14	0	20	nan	nan	nan	nan	nan	nan	10	10	nan	nan	nan	nan	nan	nan	nan	nan	16
	15	nan	nan	nan	nan	21	21	nan	nan	nan	nan	nan	nan	9	9	nan	nan	nan	nan	nan	nan	nan	nan	15
	14	14	14	15	15	22	23	nan	nan	nan	nan	10	10	nan	nan	nan	nan	nan	nan	nan	nan	nan	nan	14
	13	15	15	16	17	24	24	nan	nan	10	10	nan	nan	nan	nan	29	Inf	nan	nan	nan	nan	nan	nan	13
	12	16	16	nan	nan	25	27	0	0	nan	nan	9	9	8	8	nan	nan	15	15	nan	nan	nan	nan	12
	11	17	17	18	19	28	29	nan	nan	nan	nan	8	8	7	7	28	28	nan	nan	5	5	5	5	11
	10	18	18	20	21	30	32	nan	nan	nan	nan	7	7	6	6	23	27	nan	nan	nan	nan	4	4	10
	9	19	19	nan	nan	33	34	nan	nan	9	9	6	6	nan	nan	18	22	nan	nan	nan	nan	nan	nan	9
	8	20	20	22	22	35	36	nan	nan	8	8	nan	nan	5	5	11	17	13	14	nan	nan	nan	nan	8
	7	21	21	23	24	37	38	1	2	7	7	nan	nan	4	4	8	10	11	12	nan	nan	nan	nan	7
	6	22	23	25	27	39	49	nan	nan	4	6	4	5	nan	nan	7	7	8	10	nan	nan	nan	nan	6
	5	24	24	28	28	50	58	nan	nan	nan	nan	2	3	3	3	6	6	6	7	nan	nan	nan	nan	5
	4	25	25	nan	nan	59	60	3	3	2	3	nan	nan	1	2	4	5	5	5	nan	nan	nan	nan	4
	3	nan	nan	nan	nan	61	64	nan	nan	nan	nan	0	1	0	0	1	3	2	4	nan	nan	3	3	3
	2	nan	nan	nan	nan	nan	nan	nan	nan	0	1	nan	nan	nan	nan	0	0	0	1	nan	nan	2	2	2
	1	26	Inf	29	Inf	65	Inf	4	Inf	nan	nan	nan	nan	nan	nan	nan	nan	nan	nan	0	4	0	1	1
16:0-16:11	19	nan	nan	nan	nan	nan	nan	nan	nan	nan	nan	nan	nan	nan	nan	nan	nan	nan	nan	nan	nan	nan	nan	19
	18	nan	nan	nan	nan	nan	nan	nan	nan	nan	nan	nan	nan	nan	nan	nan	nan	nan	nan	nan	nan	nan	nan	18
	17	nan	nan	nan	nan	nan	nan	nan	nan	nan	nan	nan	nan	nan	nan	nan	nan	nan	nan	nan	nan	nan	nan	17
	16	nan	nan	0	14	0	20	nan	nan	nan	nan	nan	nan	nan	nan	nan	nan	nan	nan	nan	nan	nan	nan	16
	15	0	13	nan	nan	21	21	nan	nan	nan	nan	nan	nan	10	10	nan	nan	nan	nan	nan	nan	nan	nan	15
	14	nan	nan	15	15	22	23	nan	nan	nan	nan	nan	nan	9	9	nan	nan	nan	nan	nan	nan	nan	nan	14
	13	14	15	16	16	24	24	nan	nan	10	10	10	10	nan	nan	29	Inf	nan	nan	nan	nan	nan	nan	13
	12	16	16	17	17	25	26	0	0	nan	nan	9	9	8	8	nan	nan	15	15	nan	nan	nan	nan	12
	11	nan	nan	18	18	27	28	nan	nan	nan	nan	nan	nan	nan	nan	28	28	nan	nan	5	5	5	5	11
	10	17	17	19	19	29	31	nan	nan	nan	nan	8	8	7	7	23	27	nan	nan	nan	nan	nan	nan	10
	9	18	18	20	21	32	34	nan	nan	9	9	6	7	6	6	18	22	nan	nan	nan	nan	nan	nan	9
	8	19	19	22	22	35	36	nan	nan	8	8	nan	nan	nan	nan	11	17	13	14	nan	nan	nan	nan	8
	7	20	20	23	24	37	38	nan	nan	7	7	nan	nan	5	5	8	10	11	12	nan	nan	nan	nan	7
	6	21	23	nan	nan	39	43	1	2	nan	nan	5	5	nan	nan	7	7	8	10	nan	nan	nan	nan	6
	5	24	24	25	26	44	48	nan	nan	6	6	nan	nan	4	4	6	6	6	7	nan	nan	nan	nan	5
	4	25	25	27	27	49	51	nan	nan	5	5	3	4	nan	nan	4	5	5	5	nan	nan	4	4	4
	3	nan	nan	28	28	52	56	nan	nan	2	4	0	2	0	3	1	3	2	4	nan	nan	nan	nan	3
	2	nan	nan	nan	nan	nan	nan	nan	nan	0	1	nan	nan	nan	nan	0	0	0	1	nan	nan	2	3	2
	1	26	Inf	29	Inf	57	Inf	3	Inf	nan	nan	nan	nan	nan	nan	nan	nan	nan	nan	0	4	0	1	1

## Sheet: ComponentScoresTable
	COMPONENT SCORE LIMITS									Norms are referred to a Normal distribution with mean=10 and SD=3
DOMAIN	MD		A&C		B		PERCENTILES			50% of the distribution is therefore BELOW 10, and 50% is 10 or above
STANDARD	MIN	MAX	MIN	MAX	MIN	MAX	CUMULATIVE	LOWER	UPPER
19	43	57	33	38	44	57	99.9	99.5	99.9	correct interpretation is that this percentage of children have a score *LOWER* than this standard score
18	42	42	31	32	42	43	99.5	99	99.5
17	41	41	30	30	40	41	99	98	99
16	40	40	29	29	38	39	98	95	98
15	38	39	27	28	37	37	95	91	95
14	37	37	26	26	36	36	91	84	91
13	35	36	24	25	nan	nan	84	75	84
12	33	34	22	23	35	35	75	63	75
11	31	32	21	21	33	34	63	50	63
10	29	30	19	20	31	32	50	37	50
9	26	28	17	18	28	30	37	25	37
8	24	25	15	16	25	27	25	16	25
7	22	23	14	14	23	24	16	9	16	green - 16% of children have a score LOWER than SS=7
6	19	21	13	13	19	22	9	5	9	orange - 9% of children have a score LOWER than SS=6
5	16	18	11	12	15	18	5	2	5	orange - 5% of children have a score LOWER than SS=5
4	13	15	10	10	13	14	2	1	2	red - 2% of children have a score LOWER than SS=4 (and 3% of children have a score of SS=4)
3	9	12	9	9	11	12	1	0.5	1
2	4	8	7	8	9	10	0.5	0.1	0.5
1	3	3	2	6	3	8	0.1	0	0.1

## Sheet: TotalStandardsTable
	TOTAL SCORE LIMITS		PERCENTILE
STANDARD	MIN	MAX	CUMULATIVE	LOWER	UPPER
19	108	152	99.9	99.5	99.9	correct interpretation is that this percentage of children have a score *LOWER* than the standard score
18	105	107	99.5	99	99.5
17	102	104	99	98	99
16	99	101	98	95	98
15	96	98	95	91	95
14	93	95	91	84	91
13	90	92	84	75	84
12	86	89	75	63	75
11	82	85	63	50	63
10	78	81	50	37	50
9	73	77	37	25	37
8	68	72	25	16	25
7	63	67	16	9	16	green - 16% of children have a score LOWER than SS=7
6	57	62	9	5	9
5	50	56	5	2	5	orange - 5% of children have a score LOWER than SS=5
4	44	49	2	1	2	red - 2% of children have a score LOWER than SS=4 (and 3% of children have a score of SS=4)
3	38	43	1	0.5	1
2	30	37	0.5	0.1	0.5
1	8	29	0.1	0	0.1
