# Supplementary material for: Online Control of Prehension Predicts Performance on a Standardized Motor Assessment Test in 8- to 12-Year-Old Children
Source: Front Psychol. 2017 Mar 16;8:374. doi: 10.3389/fpsyg.2017.00374 (PMC5352659; doi:10.3389/fpsyg.2017.00374)
Supplement: DATA SHEET 4 — Summary descriptive statistics for all kinematic variables and factors. [file Data_Sheet_4.XLSX]

## Sheet: P3_E4_E8_descriptives
Variable	Parameter	All	DCD	NoDCD	MABC2_all	MABC2_5	MABC2_16	MABC2_85	DCDQ07	DCDQ07_LOW	DCDQ07_HIGH	Centre	Right	Down	Left	Up	All Aliens	Light	Dark	Dominant	Nondominant	Lefthanded	Righthanded	Female	Male
Age	M (SD; N)	9.50768 (1.08564; 340)	9.81121 (0.984742; 11)	9.49753 (1.08876; 329)	9.30119 (0.741209; 181)	9.09886 (0.769763; 25)	9.11063 (0.671101; 35)	9.39811 (0.741202; 121)	10.3413 (0.947591; 85)	10.3618 (0.983745; 27)	10.3318 (0.938904; 58)						9.6479 (0.976517; 262)	10.3053 (1.02694; 43)	10.3483 (0.996746; 48)	9.37573 (1.03088; 272)	10.3592 (0.918816; 48)	9.49902 (1.22266; 31)	9.50887 (1.07487; 308)	9.42283 (1.07272; 198)	9.62599 (1.09625; 142)
Sex	F; M	198; 142	3; 8	195; 134	109; 72	8; 17	21; 14	80; 41	46; 39	14; 13	32; 26						154; 108	20; 23	27; 21	162; 110	25; 23	17; 14	181; 127	198; 0	0; 142
Handedness	L; R	31; 308	0; 11	31; 297	10; 170	2; 23	2; 33	6; 114	11; 73	6; 21	5; 52						20; 241	5; 38	7; 40	5; 267	7; 41	31; 0	0; 308	17; 181	14; 127
Reading Z score	M (SD; N)	116.812 (14.1432; 181)	105.1 (12.9996; 10)	117.497 (13.9395; 171)	116.961 (14.0396; 180)	112.083 (16.3306; 24)	110.8 (16.029; 35)	119.711 (12.1102; 121)	115.625 (15.0042; 8)	93 (0; 1)	118.857 (12.8508; 7)						116.967 (14.0287; 180)	103.333 (9.86577; 3)	119 (12.5033; 7)	116.82 (14.1852; 167)	114.6 (14.0464; 5)	116.1 (13.4449; 10)	116.765 (14.2136; 170)	116.264 (13.1851; 110)	117.662 (15.571; 71)
Matrices Z score	M (SD; N)	56.0722 (9.37966; 180)	52.5 (8.48855; 10)	56.2824 (9.40994; 170)	56.0722 (9.37966; 180)	54.5417 (9.71766; 24)	52.2286 (10.1317; 35)	57.4876 (8.78931; 121)	52.5 (7.13142; 8)	56 (0; 1)	52 (7.54983; 7)						56.1061 (9.39489; 179)	48.6667 (8.3865; 3)	52.4286 (7.69972; 7)	56.1386 (9.57073; 166)	53.6 (9.20869; 5)	55.4 (8.00278; 10)	56.1302 (9.49848; 169)	56.3945 (8.63458; 109)	55.5775 (10.4658; 71)
Similarities Z score	M (SD; N)	61.8944 (9.53119; 180)	52 (12.3828; 10)	62.4765 (9.05094; 170)	61.8944 (9.53119; 180)	59.875 (12.7016; 24)	57.5429 (8.67499; 35)	63.5537 (8.61099; 121)	63.75 (8.43039; 8)	64 (0; 1)	63.7143 (9.10521; 7)						62.0112 (9.42802; 179)	60.3333 (9.2376; 3)	62.7143 (8.53843; 7)	62.2289 (9.50448; 166)	58.8 (9.52365; 5)	56.7 (8.61588; 10)	62.1657 (9.53482; 169)	62.0183 (9.3055; 109)	61.7042 (9.93176; 71)
BPVS score	M (SD; N)	130.238 (17.7266; 164)	127 (0; 1)	130.258 (17.7794; 163)	124.467 (15.8604; 15)	124 (0; 1)	117.5 (13.0767; 4)	127.3 (17.4295; 10)	135.012 (15.8757; 81)	135.36 (16.7304; 25)	134.857 (15.6326; 56)						134.29 (16.0492; 93)	131.488 (18.3086; 41)	138.217 (12.5183; 46)	127.755 (18.3852; 106)	135.239 (15.4174; 46)	132.5 (17.6871; 22)	129.844 (17.8251; 141)	129.011 (18.3876; 88)	131.658 (16.9388; 76)
IMD	M (SD; N)	14.4479 (12.1235; 169)	1.74 (0; 1)	14.5235 (12.1197; 168)	11.8247 (13.1551; 15)	10.08 (0; 1)	17.955 (15.9496; 4)	9.547 (12.7121; 10)	13.5241 (11.9108; 81)	13.8756 (10.3637; 27)	13.3483 (12.7026; 54)						13.1153 (11.6541; 92)	11.7915 (9.67822; 41)	14.2609 (13.3554; 45)	14.8473 (11.9585; 110)	12.3919 (10.3455; 47)	18.7552 (17.6111; 23)	13.8169 (10.9694; 145)	16.0562 (12.1368; 93)	12.4797 (11.8916; 76)
IDACI	M (SD; N)	7.45098 (2.36908; 51)	10 (0; 2)	7.34694 (2.35895; 49)	7.45098 (2.36908; 51)	5 (0; 1)	8 (2.64575; 7)	7.4186 (2.34249; 43)	7.25 (3.59398; 4)	NaN (NaN; 0)	7.25 (3.59398; 4)						7.45098 (2.36908; 51)	7.33333 (4.6188; 3)	9 (1; 3)	7.34783 (2.34963; 46)	10 (0; 2)	8.5 (3; 4)	7.34783 (2.34963; 46)	7.30952 (2.32156; 42)	8.11111 (2.61937; 9)
SAS	M (SD; N)	25.0893 (6.78571; 168)	15 (0; 1)	25.1497 (6.76065; 167)	23.4667 (8.31407; 15)	10 (0; 1)	24.75 (5.37742; 4)	24.3 (8.73117; 10)	25.6988 (7.11188; 83)	22.2222 (6.62358; 27)	27.375 (6.77311; 56)						25.2747 (7.18651; 91)	23.5476 (7.08899; 42)	27.3488 (6.84134; 43)	24.7182 (6.46817; 110)	25.7174 (7.38666; 46)	26.6087 (6.35852; 23)	24.9583 (6.7346; 144)	26.4783 (6.52548; 92)	23.4079 (6.7551; 76)
AQ	M (SD; N)	57.5386 (21.6692; 58)	80.535 (20.1841; 8)	53.8592 (19.6943; 50)	57.5386 (21.6692; 58)	68.1333 (16.4181; 15)	52.5954 (26.6; 13)	54.3833 (20.5109; 30)	43 (10.8628; 4)	NaN (NaN; 0)	43 (10.8628; 4)						57.5386 (21.6692; 58)	65.3333 (24.9065; 3)	39.6667 (10.504; 3)	58.0989 (21.5168; 53)	67 (38.1838; 2)	42.6 (8.67756; 5)	58.9479 (22.0325; 53)	50.7243 (19.8179; 28)	63.8987 (21.6928; 30)
Conners t	M (SD; N)	58.6685 (17.3205; 181)	83.8182 (14.4625; 11)	57.0412 (16.2271; 170)	58.4944 (17.2094; 180)	73.04 (20.0343; 25)	61.5714 (17.9284; 35)	54.5667 (14.4883; 120)	61.625 (20.5074; 8)	90 (0; 1)	57.5714 (18.3653; 7)						58.4944 (17.2094; 180)	73.3333 (18.1475; 3)	59.5714 (21.2435; 7)	58.5569 (17.1192; 167)	65.4 (22.9848; 5)	52.2 (14.2111; 10)	58.8647 (17.3335; 170)	55.1455 (15.3317; 110)	64.1268 (18.8596; 71)
SWAN Inattentive	M (SD; N)	-3.27778 (7.5589; 168)	1.22222 (0; 1)	-3.30472 (7.57354; 167)	-1.07407 (4.05423; 15)	6 (0; 1)	0.277778 (1.50308; 4)	-2.32222 (4.08801; 10)	-0.662651 (1.07003; 83)	-0.106996 (1.03568; 27)	-0.930556 (0.987591; 56)						-0.787546 (1.84812; 91)	-0.470899 (1.03763; 42)	-0.788114 (1.10921; 43)	-3.65455 (8.2684; 110)	-0.538647 (1.17565; 46)	-5.87923 (8.4676; 23)	-2.89275 (7.37042; 144)	-4.44686 (8.21156; 92)	-1.86257 (6.45789; 76)
SWAN Hyperactive	M (SD; N)	-3.99735 (7.2578; 168)	1.44444 (0; 1)	-4.02994 (7.26729; 167)	-1.93333 (4.61036; 15)	5 (0; 1)	-0.916667 (2.19685; 4)	-3.03333 (4.93053; 10)	-0.795181 (1.05758; 83)	-0.572016 (1.08984; 27)	-0.902778 (1.03433; 56)						-1.00611 (2.09542; 91)	-0.386243 (0.967474; 42)	-1.12403 (1.06138; 43)	-4.65354 (7.72426; 110)	-0.671498 (1.13092; 46)	-6.43478 (8.54938; 23)	-3.64429 (6.99999; 144)	-4.9215 (7.81607; 92)	-2.87865 (6.39154; 76)
SWAN Combined	M (SD; N)	-6.92328 (14.1125; 168)	1.33333 (0; 1)	-6.97272 (14.1404; 167)	-3.0037 (8.21255; 15)	11 (0; 1)	-0.819444 (2.91349; 4)	-5.27778 (8.51062; 10)	-0.728916 (0.956302; 83)	-0.339506 (0.96414; 27)	-0.916667 (0.902049; 56)						-1.14408 (3.44603; 91)	-0.428571 (0.903028; 42)	-0.956072 (0.980974; 43)	-8.01313 (15.127; 110)	-0.605072 (1.0387; 46)	-11.7005 (16.683; 23)	-6.21644 (13.6066; 144)	-8.94505 (15.5272; 92)	-4.47588 (11.8263; 76)
DCDQ07 Coordination	M (SD; N)	24.4824 (5.01097; 85)	NaN (NaN; 0)	24.4824 (5.01097; 85)	24.875 (6.64267; 8)	NaN (NaN; 0)	20.5 (13.435; 2)	26.3333 (3.93277; 6)	24.4824 (5.01097; 85)	19.1111 (3.76557; 27)	26.9828 (3.24168; 58)						24.4824 (5.01097; 85)	24.0732 (5.08621; 41)	24.8636 (4.96776; 44)	26.4615 (4.10293; 39)	22.7111 (5.15497; 45)	22.3636 (4.03169; 11)	24.7671 (5.11675; 73)	24.1087 (4.50791; 46)	24.9231 (5.5743; 39)
DCDQ07 Fine motor	M (SD; N)	16.9294 (3.16148; 85)	NaN (NaN; 0)	16.9294 (3.16148; 85)	15.625 (5.42316; 8)	NaN (NaN; 0)	10.5 (9.19239; 2)	17.3333 (3.20416; 6)	16.9294 (3.16148; 85)	14.4444 (3.52282; 27)	18.0862 (2.18676; 58)						16.9294 (3.16148; 85)	16.4634 (3.27183; 41)	17.3636 (3.02771; 44)	17.3333 (2.81288; 39)	16.5111 (3.422; 45)	15.6364 (2.69343; 11)	17.0822 (3.20049; 73)	17.1739 (3.38824; 46)	16.641 (2.88815; 39)
DCDQ07 General	M (SD; N)	19.9765 (4.36157; 85)	NaN (NaN; 0)	19.9765 (4.36157; 85)	21.25 (6.54108; 8)	NaN (NaN; 0)	15.5 (13.435; 2)	23.1667 (2.48328; 6)	19.9765 (4.36157; 85)	15.2222 (3.37791; 27)	22.1897 (2.67186; 58)						19.9765 (4.36157; 85)	19.2195 (4.04668; 41)	20.6818 (4.56871; 44)	21.5641 (3.57473; 39)	18.4889 (4.49556; 45)	17.0909 (3.30014; 11)	20.3425 (4.35003; 73)	20.1304 (4.6648; 46)	19.7949 (4.0274; 39)
DCDQ07 Total	M (SD; N)	61.3882 (10.8684; 85)	NaN (NaN; 0)	61.3882 (10.8684; 85)	61.75 (17.8546; 8)	NaN (NaN; 0)	46.5 (36.0624; 2)	66.8333 (7.88458; 6)	61.3882 (10.8684; 85)	48.7778 (7.68782; 27)	67.2586 (6.05982; 58)						61.3882 (10.8684; 85)	59.7561 (10.3797; 41)	62.9091 (11.208; 44)	65.359 (8.74338; 39)	57.7111 (11.3631; 45)	55.0909 (6.72985; 11)	62.1918 (11.1014; 73)	61.413 (11.2122; 46)	61.359 (10.5942; 39)
MABC-2 MD1 ISS	M (SD; N)	9.92265 (3.02482; 181)	6.63636 (2.94186; 11)	10.1353 (2.91282; 170)	9.92265 (3.02482; 181)	7.52 (3.177; 25)	8.34286 (2.47271; 35)	10.876 (2.66949; 121)	10.375 (2.92465; 8)	10 (0; 1)	10.4286 (3.15474; 7)						9.95556 (3.0006; 180)	8 (4.3589; 3)	11.1429 (2.1157; 7)	9.84431 (3.06943; 167)	10.6 (2.88097; 5)	11.3 (2.16282; 10)	9.82941 (3.05768; 170)	10.5046 (2.88554; 109)	9.04167 (3.03704; 72)
MABC-2 MD2 ISS	M (SD; N)	11.1326 (2.98777; 181)	7.45455 (3.14209; 11)	11.3706 (2.82597; 170)	11.1326 (2.98777; 181)	7 (2.91548; 25)	9.65714 (2.53148; 35)	12.4132 (2.00694; 121)	11.625 (2.97309; 8)	9 (0; 1)	12 (3; 7)						11.1667 (2.96064; 180)	9.66667 (3.05505; 3)	11.4286 (3.15474; 7)	11.2156 (2.92295; 167)	9.6 (2.79285; 5)	9.5 (3.71932; 10)	11.2059 (2.91882; 170)	11.8807 (2.41801; 109)	10 (3.40257; 72)
MABC-2 MD3 ISS	M (SD; N)	7.33149 (3.87736; 181)	4.36364 (4.52267; 11)	7.52353 (3.76719; 170)	7.33149 (3.87736; 181)	2.64 (2.73679; 25)	6.08571 (3.60042; 35)	8.66116 (3.2495; 121)	8.5 (3.54562; 8)	11 (0; 1)	8.14286 (3.67099; 7)						7.36667 (3.85911; 180)	8.66667 (4.04145; 3)	8.14286 (3.67099; 7)	7.34731 (3.88064; 167)	9.6 (3.1305; 5)	5.4 (3.71782; 10)	7.45294 (3.8769; 170)	7.9633 (3.57182; 109)	6.375 (4.14334; 72)
MABC-2 MD CS	M (SD; N)	28.3867 (7.41205; 181)	18.4545 (8.86976; 11)	29.0294 (6.85732; 170)	28.3867 (7.41205; 181)	17.16 (6.65633; 25)	24.0857 (4.74262; 35)	31.9504 (4.76594; 121)	30.5 (4.6291; 8)	30 (0; 1)	30.5714 (4.99524; 7)						28.4889 (7.30385; 180)	26.3333 (2.51661; 3)	30.7143 (4.95696; 7)	28.4072 (7.40332; 167)	29.8 (5.76194; 5)	26.2 (8.18942; 10)	28.4882 (7.384; 170)	30.3486 (6.18298; 109)	25.4167 (8.14092; 72)
MABC-2 MD SS	M (SD; N)	9.87293 (3.27794; 181)	5.81818 (3.40053; 11)	10.1353 (3.10172; 170)	9.87293 (3.27794; 181)	5.28 (2.35443; 25)	7.77143 (1.89559; 35)	11.4298 (2.42152; 121)	10.75 (2.05287; 8)	10 (0; 1)	10.8571 (2.19306; 7)						9.91111 (3.24647; 180)	9 (1; 3)	10.8571 (2.19306; 7)	9.88623 (3.27535; 167)	10.4 (2.50998; 5)	8.9 (3.60401; 10)	9.91765 (3.26615; 170)	10.7064 (2.96368; 109)	8.61111 (3.34645; 72)
MABC-2 MD %	M (SD; N)	49.5 (30.1513; 181)	17.5 (26.7647; 11)	51.5706 (29.2391; 170)	49.5 (30.1513; 181)	11.04 (15.4791; 25)	26.6286 (16.988; 35)	64.062 (23.652; 121)	58.5 (24.5938; 8)	50 (0; 1)	59.7143 (26.3041; 7)						49.7694 (30.0161; 180)	37.3333 (12.5033; 3)	59.7143 (26.3041; 7)	49.5479 (30.0256; 167)	53.6 (29.5686; 5)	40.4 (32.7963; 10)	49.8853 (30.0349; 170)	56.4725 (28.3333; 109)	38.9444 (29.9336; 72)
MABC-2 AC1 ISS	M (SD; N)	9.29282 (2.96599; 181)	7.27273 (2.57258; 11)	9.42353 (2.94878; 170)	9.29282 (2.96599; 181)	6.72 (2.57423; 25)	8.25714 (2.68266; 35)	10.124 (2.72816; 121)	10.125 (3.4821; 8)	9 (0; 1)	10.2857 (3.72891; 7)						9.31667 (2.95681; 180)	8.33333 (2.08167; 3)	10.1429 (3.7607; 7)	9.31138 (2.92456; 167)	8.4 (3.97492; 5)	9.1 (3.3483; 10)	9.3 (2.96099; 170)	8.86239 (2.70277; 109)	9.94444 (3.23663; 72)
MABC-2 AC2 ISS	M (SD; N)	8.21547 (3.01901; 181)	7.18182 (3.45885; 11)	8.28235 (2.98759; 170)	8.21547 (3.01901; 181)	6.08 (2.3615; 25)	6.4 (2.34144; 35)	9.18182 (2.85482; 121)	7.5 (3.02372; 8)	4 (0; 1)	8 (2.88675; 7)						8.23889 (3.0109; 180)	8 (3; 3)	7.85714 (3.07834; 7)	8.17964 (3.04446; 167)	8.8 (3.19374; 5)	8.6 (2.45855; 10)	8.20588 (3.05743; 170)	7.97248 (2.81352; 109)	8.58333 (3.29212; 72)
MABC-2 AC CS	M (SD; N)	17.5083 (4.93358; 181)	14.4545 (5.37333; 11)	17.7059 (4.85487; 170)	17.5083 (4.93358; 181)	12.8 (4.39697; 25)	14.6571 (3.73334; 35)	19.3058 (4.29504; 121)	17.625 (4.37321; 8)	13 (0; 1)	18.2857 (4.27061; 7)						17.5556 (4.90607; 180)	16.3333 (1.1547; 3)	18 (4.58258; 7)	17.491 (4.94167; 167)	17.2 (5.1672; 5)	17.7 (5.05635; 10)	17.5059 (4.95452; 170)	16.8349 (4.31302; 109)	18.5278 (5.62683; 72)
MABC-2 AC SS	M (SD; N)	8.8674 (3.04121; 181)	6.72727 (3.58025; 11)	9.00588 (2.96228; 170)	8.8674 (3.04121; 181)	5.8 (3; 25)	7.14286 (2.36572; 35)	10 (2.52323; 121)	9 (2.56348; 8)	6 (0; 1)	9.42857 (2.43975; 7)						8.9 (3.01782; 180)	8.66667 (0.57735; 3)	9.14286 (2.73426; 7)	8.8503 (3.05498; 167)	8.8 (3.11448; 5)	9.1 (2.96086; 10)	8.85882 (3.06209; 170)	8.47706 (2.64083; 109)	9.45833 (3.50025; 72)
MABC-2 AC %	M (SD; N)	40.0138 (28.3249; 181)	25.6818 (26.0022; 11)	40.9412 (28.2892; 170)	40.0138 (28.3249; 181)	16.88 (21.3504; 25)	22.9286 (19.1757; 35)	49.7355 (26.7612; 121)	38 (27.8003; 8)	9 (0; 1)	42.1429 (27.2301; 7)						40.2306 (28.253; 180)	33 (6.9282; 3)	39.8571 (29.4869; 7)	40.0269 (28.1861; 167)	35.6 (32.6925; 5)	40.8 (30.76; 10)	40.0559 (28.333; 170)	35.2844 (25.5031; 109)	47.1736 (30.9567; 72)
MABC-2 B1 ISS	M (SD; N)	10.4807 (2.99554; 181)	7.90909 (3.14498; 11)	10.6471 (2.91783; 170)	10.4807 (2.99554; 181)	6.56 (2.2; 25)	9.65714 (2.98962; 35)	11.5289 (2.33479; 121)	9.125 (3.04432; 8)	7 (0; 1)	9.42857 (3.15474; 7)						10.4944 (2.99813; 180)	10.6667 (2.08167; 3)	8.57143 (2.82; 7)	10.5389 (2.9854; 167)	9.6 (3.04959; 5)	10.5 (3.02765; 10)	10.5059 (2.9916; 170)	10.9266 (2.84053; 109)	9.80556 (3.11579; 72)
MABC-2 B2 ISS	M (SD; N)	7.19337 (4.30648; 181)	5.45455 (4.45788; 11)	7.30588 (4.28572; 170)	7.19337 (4.30648; 181)	2.44 (2.00167; 25)	4.82857 (3.86147; 35)	8.8595 (3.69528; 121)	8.75 (4.20034; 8)	3 (0; 1)	9.57143 (3.77964; 7)						7.21667 (4.30704; 180)	11 (0; 3)	8.42857 (4.42934; 7)	7.13772 (4.34355; 167)	9.4 (3.57771; 5)	7.4 (4.00555; 10)	7.15882 (4.33693; 170)	7.65138 (4.19077; 109)	6.5 (4.41508; 72)
MABC-2 B3 ISS	M (SD; N)	10.232 (3.0407; 181)	7.18182 (4.28528; 11)	10.4294 (2.84891; 170)	10.232 (3.0407; 181)	4.8 (2.88675; 25)	9.6 (2.85121; 35)	11.5372 (1.38469; 121)	11.5 (1.41421; 8)	8 (0; 1)	12 (0; 7)						10.2722 (3.00062; 180)	12 (0; 3)	11.4286 (1.51186; 7)	10.1976 (3.09535; 167)	11.2 (1.78885; 5)	10.5 (2.54951; 10)	10.2059 (3.07865; 170)	10.844 (2.46146; 109)	9.30556 (3.57471; 72)
MABC-2 B CS	M (SD; N)	27.9061 (7.95522; 181)	20.5455 (10.7644; 11)	28.3824 (7.53616; 170)	27.9061 (7.95522; 181)	13.8 (4.03113; 25)	24.0857 (4.95492; 35)	31.9256 (4.76649; 121)	29.375 (6.78101; 8)	18 (0; 1)	31 (5.38516; 7)						27.9833 (7.90903; 180)	33.6667 (2.08167; 3)	28.4286 (6.72947; 7)	27.8743 (8.01819; 167)	30.2 (7.32803; 5)	28.4 (7.86271; 10)	27.8706 (8.0056; 170)	29.422 (7.21661; 109)	25.6111 (8.5061; 72)
MABC-2 B SS	M (SD; N)	9.41436 (3.61011; 181)	6.54545 (4.22761; 11)	9.6 (3.50046; 170)	9.41436 (3.61011; 181)	4 (1.55456; 25)	7.34286 (1.74799; 35)	11.1322 (2.80459; 121)	9.875 (3.35676; 8)	5 (0; 1)	10.5714 (2.93582; 7)						9.44444 (3.59736; 180)	11.6667 (2.08167; 3)	9.28571 (3.14718; 7)	9.41317 (3.64749; 167)	10.2 (3.42053; 5)	9.6 (3.47051; 10)	9.40588 (3.63822; 170)	10.1009 (3.4586; 109)	8.375 (3.60921; 72)
MABC-2 B %	M (SD; N)	45.3961 (33.5215; 181)	26.1 (33.6774; 11)	46.6447 (33.2252; 170)	45.3961 (33.5215; 181)	3.748 (5.08299; 25)	22.0857 (16.8093; 35)	60.7438 (29.0335; 121)	49.375 (33.865; 8)	5 (0; 1)	55.7143 (31.0307; 7)						45.6372 (33.4572; 180)	68 (20.9523; 3)	43.4286 (31.7483; 7)	45.4353 (33.7392; 167)	54.2 (33.8408; 5)	46.2 (33.9208; 10)	45.3982 (33.6912; 170)	51.2523 (33.394; 109)	36.5306 (31.9395; 72)
MABC-2 TS	M (SD; N)	73.8011 (16.3301; 181)	53.4545 (22.5582; 11)	75.1176 (15.0076; 170)	73.8011 (16.3301; 181)	43.76 (9.39539; 25)	62.8286 (3.07251; 35)	83.1818 (8.23509; 121)	77.5 (11.0712; 8)	61 (0; 1)	79.8571 (9.54688; 7)						74.0278 (16.0876; 180)	76.3333 (3.21455; 3)	77.1429 (11.9084; 7)	73.7725 (16.4268; 167)	77.2 (12.7554; 5)	72.3 (16.5331; 10)	73.8647 (16.4082; 170)	76.6055 (14.0165; 109)	69.5556 (18.6244; 72)
MABC-2 SS	M (SD; N)	9.19337 (3.4028; 181)	5.54545 (4.00908; 11)	9.42941 (3.23411; 170)	9.19337 (3.4028; 181)	3.68 (1.28193; 25)	6.6 (0.49705; 35)	11.0826 (2.2531; 121)	9.75 (2.71241; 8)	6 (0; 1)	10.2857 (2.42997; 7)						9.23333 (3.36943; 180)	9.33333 (0.57735; 3)	9.71429 (2.9277; 7)	9.18563 (3.39493; 167)	9.8 (3.27109; 5)	8.9 (3.72529; 10)	9.20588 (3.40361; 170)	9.7156 (3.10045; 109)	8.40278 (3.69872; 72)
MABC-2 %	M (SD; N)	43.1199 (30.5154; 181)	18.3727 (29.34; 11)	44.7212 (29.9737; 170)	43.1199 (30.5154; 181)	2.468 (1.87633; 25)	13.2 (3.47935; 35)	60.1736 (22.2264; 121)	46.25 (26.959; 8)	9 (0; 1)	51.5714 (24.1582; 7)						43.3567 (30.4333; 180)	41.3333 (7.50555; 3)	45.7143 (29.073; 7)	43.2557 (30.3881; 167)	45.6 (31.4134; 5)	37.7 (33.4599; 10)	43.3982 (30.4972; 170)	46.7615 (29.3185; 109)	37.6069 (31.6554; 72)
Pegboard dom	M (SD; N)	13.3667 (1.91652; 90)	11 (0; 1)	13.3933 (1.9106; 89)	12.1111 (1.69148; 9)	NaN (NaN; 0)	13 (1.41421; 2)	11.8571 (1.77281; 7)	13.4643 (1.87852; 84)	13.1111 (2.06311; 27)	13.6316 (1.77916; 57)						13.3667 (1.91652; 90)	13.4186 (2.01462; 43)	13.3191 (1.8428; 47)	13.5238 (1.78391; 42)	13.2128 (2.05295; 47)	11.9167 (2.39159; 12)	13.5844 (1.75732; 77)	13.6957 (1.86034; 46)	13.0227 (1.93485; 44)
Pegboard nondom	M (SD; N)	12.8333 (1.97882; 90)	12 (0; 1)	12.8427 (1.98803; 89)	12.7778 (2.33333; 9)	NaN (NaN; 0)	11.5 (0.707107; 2)	13.1429 (2.54484; 7)	12.8095 (1.97866; 84)	12.6296 (1.9245; 27)	12.8947 (2.01498; 57)						12.8333 (1.97882; 90)	12.6512 (1.98667; 43)	13 (1.97814; 47)	12.7381 (1.93881; 42)	12.8298 (1.95958; 47)	13.0833 (1.56428; 12)	12.7403 (1.99607; 77)	13.1087 (1.92329; 46)	12.5455 (2.01684; 44)
Pegboard both	M (SD; N)	10.4556 (1.66363; 90)	9 (0; 1)	10.4719 (1.66576; 89)	9.66667 (1.58114; 9)	NaN (NaN; 0)	10.5 (0.707107; 2)	9.42857 (1.71825; 7)	10.5714 (1.61533; 84)	10.2963 (1.32476; 27)	10.7018 (1.73169; 57)						10.4556 (1.66363; 90)	10.6047 (1.76122; 43)	10.3191 (1.57572; 47)	10.8333 (1.66626; 42)	10.1064 (1.61829; 47)	9.75 (1.76455; 12)	10.5584 (1.64231; 77)	10.7826 (1.24567; 46)	10.1136 (1.96736; 44)
Pegboard assembly	M (SD; N)	6.41111 (1.6953; 90)	5 (0; 1)	6.42697 (1.69818; 89)	5.11111 (1.16667; 9)	NaN (NaN; 0)	5 (0; 2)	5.14286 (1.34519; 7)	6.46429 (1.66065; 84)	6.33333 (1.68705; 27)	6.52632 (1.65945; 57)						6.41111 (1.6953; 90)	6.32558 (1.74193; 43)	6.48936 (1.66645; 47)	6.40476 (1.71165; 42)	6.44681 (1.70432; 47)	5.25 (1.05529; 12)	6.61039 (1.71031; 77)	6.82609 (1.82944; 46)	5.97727 (1.43848; 44)
N valid trials	M (SD; N)	32.7252 (8.75687; 262)	31 (6.9282; 11)	32.8008 (8.83177; 251)	31.5611 (9.76836; 180)	28.75 (7.10939; 24)	31.8857 (16.8432; 35)	32.0248 (7.10219; 121)	37.1529 (10.2638; 85)	34.6667 (6.62164; 27)	38.3103 (11.4435; 58)	19.584 (4.02942; 262)	3.43333 (1.62477; 240)	3.41176 (1.47945; 221)	3.9959 (1.49484; 244)	3.72385 (1.48632; 239)	32.7252 (8.75687; 262)	35.8837 (4.46259; 43)	38.1667 (13.0781; 48)	31.8732 (8.90437; 205)	36.5417 (7.4347; 48)	33.15 (6.2431; 20)	32.6846 (8.9601; 241)	32.8052 (6.55602; 154)	32.6111 (11.2057; 108)
N did not stop	M (SD; N)	1.48649 (1.04407; 37)	2.5 (2.38048; 4)	1.36364 (0.742386; 33)	1.625 (1.13492; 24)	2.125 (1.72689; 8)	1.71429 (0.755929; 7)	1.11111 (0.333333; 9)	1.33333 (0.899735; 15)	1.71429 (1.25357; 7)	1 (0; 8)	1.33333 (0.685994; 18)	1.16667 (0.408248; 6)	1 (0; 6)	1 (0; 7)	1 (0; 8)	1.44444 (1.02663; 36)	1.42857 (1.13389; 7)	1.22222 (0.666667; 9)	1.52 (1.08474; 25)	1.5 (1.08012; 10)	1 (0; 2)	1.52941 (1.07971; 34)	1.33333 (0.617213; 15)	1.59091 (1.2596; 22)
N touchdown +	M (SD; N)	6.49485 (5.66349; 194)	5.25 (5.00714; 8)	6.54839 (5.69593; 186)	7.47917 (5.9731; 144)	7.8 (5.60639; 20)	8.60714 (6.16044; 28)	7.08333 (6.00643; 96)	4.26415 (5.43192; 53)	3.7 (4.8893; 20)	4.60606 (5.78219; 33)	NaN (NaN; 0)	2.11194 (1.42829; 134)	2.31126 (1.43381; 151)	2.47368 (1.52971; 114)	2.30667 (1.48345; 150)	6.49485 (5.66349; 194)	2.44444 (1.62512; 27)	5.96552 (6.85817; 29)	6.84076 (5.35114; 157)	5.06667 (6.91791; 30)	5.07692 (5.54469; 13)	6.62222 (5.67869; 180)	6.71552 (5.84258; 116)	6.16667 (5.40663; 78)
N touchdown -	M (SD; N)	1.66667 (1.11056; 21)	1 (0; 2)	1.73684 (1.14708; 19)	1.5 (0.857493; 18)	1.2 (0.447214; 5)	1.33333 (0.516398; 6)	1.85714 (1.21499; 7)	1.75 (0.5; 4)	1.5 (0.707107; 2)	2 (0; 2)	NaN (NaN; 0)	2.22222 (1.20185; 9)	1.16667 (0.408248; 6)	1 (0; 5)	1 (0; 3)	1.66667 (1.11056; 21)	2 (0; 1)	1.66667 (0.57735; 3)	1.72222 (1.17851; 18)	1.5 (0.707107; 2)	1 (0; 1)	1.7 (1.12858; 20)	1.54545 (1.21356; 11)	1.8 (1.0328; 10)
N corrupted	M (SD; N)	2.06122 (2.06999; 98)	1.66667 (1.0328; 6)	2.08696 (2.12081; 92)	2.08219 (2.05314; 73)	2.64286 (2.20514; 14)	2.66667 (3.25396; 18)	1.63415 (1.01873; 41)	1.85714 (1.97605; 28)	2.53846 (2.72688; 13)	1.26667 (0.593617; 15)	1.74242 (1.82555; 66)	1.21429 (0.578934; 14)	1.22222 (0.646762; 18)	1.1875 (0.543906; 16)	1 (0; 23)	2.02062 (2.04114; 97)	2 (2.5937; 12)	1.70588 (1.40378; 17)	1.96203 (1.97057; 79)	2.375 (2.5; 16)	2.14286 (1.86445; 7)	2.06667 (2.10297; 90)	1.71429 (1.42887; 49)	2.40816 (2.5242; 49)
N outliers	M (SD; N)	2.66292 (2.54205; 178)	2.27273 (1.95402; 11)	2.68862 (2.57865; 167)	2.6338 (2.5833; 142)	2.77778 (2.0738; 18)	3.39286 (4.90154; 28)	2.38542 (1.43908; 96)	2.84211 (2.35414; 38)	3.8 (3.23375; 15)	2.21739 (1.27766; 23)	1.87097 (2.17651; 62)	1.81176 (1.09647; 85)	1.70408 (0.910525; 98)	1.27273 (0.64667; 11)	1.09524 (0.300793; 21)	2.66292 (2.54205; 178)	3.09091 (2.8269; 22)	2.3 (1.45458; 20)	2.59722 (2.6187; 144)	2.80769 (2.19124; 26)	4.41667 (2.60971; 12)	2.54545 (2.50233; 165)	2.23762 (1.40106; 101)	3.22078 (3.45125; 77)
N total trials	M (SD; N)	40.3042 (7.04556; 263)	39.0909 (3.01511; 11)	40.3571 (7.16839; 252)	40.6077 (8.41399; 181)	38.24 (6.43091; 25)	43.4286 (14.9397; 35)	40.281 (5.57558; 121)	42.0118 (11.4813; 85)	41.2963 (7.77479; 27)	42.3448 (12.8971; 58)	20.5573 (3.52149; 262)	4.98092 (0.898924; 262)	4.98092 (0.898924; 262)	4.96947 (0.913407; 262)	4.93511 (0.958721; 262)	40.4237 (6.78684; 262)	39.8372 (0.687654; 43)	43.6667 (15.1269; 48)	39.835 (6.32702; 206)	42.3958 (9.82991; 48)	40 (0; 20)	40.3347 (7.34505; 242)	40.1169 (5.04353; 154)	40.5688 (9.17965; 109)
RT Mean	M (SD; N)	363.586 (78.9847; 262)	408.779 (84.1346; 11)	361.606 (78.3334; 251)	356.402 (78.5582; 180)	377.034 (83.2497; 24)	368.658 (80.8902; 35)	348.765 (76.3914; 121)	382.915 (79.1444; 85)	401.634 (110.627; 27)	374.201 (58.355; 58)	364.818 (83.0988; 262)	371.475 (113.232; 240)	366.856 (88.7934; 221)	359.384 (94.7425; 244)	369.424 (97.4461; 239)	363.586 (78.9847; 262)	392.707 (94.2265; 43)	369.616 (59.9583; 48)	356.793 (73.5066; 205)	390.621 (95.2048; 48)	378.471 (75.4295; 20)	361.951 (79.2093; 241)	358.975 (72.2889; 154)	370.161 (87.5842; 108)
RT SD	M (SD; N)	108.784 (52.3361; 262)	151.8 (52.9316; 11)	106.898 (51.5997; 251)	110.344 (53.355; 180)	124.085 (59.4854; 24)	121.502 (60.3263; 35)	104.391 (49.2671; 121)	107.632 (50.7453; 85)	111.332 (61.9649; 27)	105.909 (45.0992; 58)	108.022 (57.9512; 262)	99.8105 (83.5059; 200)	91.6956 (69.9293; 194)	94.8656 (74.8671; 221)	100.839 (81.1032; 212)	108.784 (52.3361; 262)	114.739 (59.5789; 43)	100.338 (39.0545; 48)	107.492 (51.6032; 205)	112.36 (57.4227; 48)	107.303 (36.8106; 20)	108.657 (53.4434; 241)	102.106 (46.7842; 154)	118.305 (58.2742; 108)
RT N	M (SD; N)	32.7252 (8.75687; 262)	31 (6.9282; 11)	32.8008 (8.83177; 251)	31.5611 (9.76836; 180)	28.75 (7.10939; 24)	31.8857 (16.8432; 35)	32.0248 (7.10219; 121)	37.1529 (10.2638; 85)	34.6667 (6.62164; 27)	38.3103 (11.4435; 58)	19.584 (4.02942; 262)	3.43333 (1.62477; 240)	3.41176 (1.47945; 221)	3.9959 (1.49484; 244)	3.72385 (1.48632; 239)	32.7252 (8.75687; 262)	35.8837 (4.46259; 43)	38.1667 (13.0781; 48)	31.8732 (8.90437; 205)	36.5417 (7.4347; 48)	33.15 (6.2431; 20)	32.6846 (8.9601; 241)	32.8052 (6.55602; 154)	32.6111 (11.2057; 108)
PA Mean	M (SD; N)	2462.71 (751.74; 262)	2312.72 (768.139; 11)	2469.28 (751.893; 251)	2473.35 (748.374; 180)	2228.84 (640.548; 24)	2496.51 (750.664; 35)	2515.15 (763.71; 121)	2448.4 (767.716; 85)	2474.43 (873.769; 27)	2436.28 (721.007; 58)	2430.8 (785.468; 262)	2395.62 (888.623; 240)	3045.93 (1194.51; 221)	2354.2 (794.812; 244)	2375.95 (814.241; 239)	2462.71 (751.74; 262)	2428.34 (707.391; 43)	2462.15 (793.419; 48)	2434.63 (719.12; 205)	2588.45 (864.045; 48)	2464.14 (760.021; 20)	2465.45 (752.887; 241)	2344.78 (670.799; 154)	2630.87 (828.538; 108)
PA SD	M (SD; N)	813.63 (283.877; 262)	920.68 (361.52; 11)	808.939 (279.96; 251)	811.272 (288.472; 180)	859.887 (326.222; 24)	784.606 (273.805; 35)	809.342 (286.022; 121)	826.385 (273.691; 85)	809.382 (322.948; 27)	834.301 (250.23; 58)	704.808 (277.275; 262)	632.488 (404.979; 200)	1238.02 (985.461; 194)	658.546 (319.921; 221)	660.622 (396.467; 213)	813.63 (283.877; 262)	850.415 (271.725; 43)	805.532 (273.037; 48)	804.113 (283.294; 205)	844.547 (279.454; 48)	810.036 (301.525; 20)	811.915 (281.877; 241)	766.909 (271.967; 154)	880.251 (288.416; 108)
PA N	M (SD; N)	32.7252 (8.75687; 262)	31 (6.9282; 11)	32.8008 (8.83177; 251)	31.5611 (9.76836; 180)	28.75 (7.10939; 24)	31.8857 (16.8432; 35)	32.0248 (7.10219; 121)	37.1529 (10.2638; 85)	34.6667 (6.62164; 27)	38.3103 (11.4435; 58)	19.584 (4.02942; 262)	3.43333 (1.62477; 240)	3.41176 (1.47945; 221)	3.9959 (1.49484; 244)	3.72385 (1.48632; 239)	32.7252 (8.75687; 262)	35.8837 (4.46259; 43)	38.1667 (13.0781; 48)	31.8732 (8.90437; 205)	36.5417 (7.4347; 48)	33.15 (6.2431; 20)	32.6846 (8.9601; 241)	32.8052 (6.55602; 154)	32.6111 (11.2057; 108)
TPA Mean	M (SD; N)	61.1677 (25.3234; 262)	87.9307 (43.5733; 11)	59.9948 (23.678; 251)	65.1965 (25.724; 180)	71.8425 (34.5923; 24)	67.3408 (29.0276; 35)	63.258 (22.4726; 121)	53.2798 (21.7455; 85)	55.4098 (25.5289; 27)	52.2882 (19.9106; 58)	51.3524 (20.8458; 262)	57.7135 (53.5435; 240)	164.012 (161.351; 221)	54.1646 (40.8798; 244)	52.2458 (34.6707; 239)	61.1677 (25.3234; 262)	57.7327 (25.2813; 43)	48.3878 (16.1445; 48)	62.9638 (25.9305; 205)	53.9265 (23.179; 48)	52.5752 (13.9598; 20)	61.8284 (25.9751; 241)	59.7036 (24.2911; 154)	63.2554 (26.7025; 108)
TPA SD	M (SD; N)	72.2812 (54.5107; 262)	113.824 (80.3945; 11)	70.4606 (52.5772; 251)	74.6968 (56.1116; 180)	87.7049 (69.8167; 24)	85.157 (65.8346; 35)	69.091 (49.3641; 121)	69.2989 (50.15; 85)	70.8674 (60.4049; 27)	68.5687 (45.1696; 58)	41.6628 (48.024; 262)	36.4212 (57.663; 192)	144.014 (142.133; 190)	34.881 (58.3098; 219)	32.2763 (49.8152; 210)	72.2812 (54.5107; 262)	78.0718 (54.3325; 43)	58.8586 (43.1729; 48)	73.7042 (55.6705; 205)	68.9831 (51.0031; 48)	57.3842 (37.5434; 20)	73.2633 (55.5403; 241)	70.3078 (54.2742; 154)	75.0951 (54.9762; 108)
TPA N	M (SD; N)	32.7252 (8.75687; 262)	31 (6.9282; 11)	32.8008 (8.83177; 251)	31.5611 (9.76836; 180)	28.75 (7.10939; 24)	31.8857 (16.8432; 35)	32.0248 (7.10219; 121)	37.1529 (10.2638; 85)	34.6667 (6.62164; 27)	38.3103 (11.4435; 58)	19.584 (4.02942; 262)	3.43333 (1.62477; 240)	3.41176 (1.47945; 221)	3.9959 (1.49484; 244)	3.72385 (1.48632; 239)	32.7252 (8.75687; 262)	35.8837 (4.46259; 43)	38.1667 (13.0781; 48)	31.8732 (8.90437; 205)	36.5417 (7.4347; 48)	33.15 (6.2431; 20)	32.6846 (8.9601; 241)	32.8052 (6.55602; 154)	32.6111 (11.2057; 108)
TPA/MT Mean	M (SD; N)	0.102817 (0.0371389; 262)	0.128186 (0.0531928; 11)	0.101705 (0.0360173; 251)	0.111251 (0.0359622; 180)	0.114933 (0.0486829; 24)	0.108787 (0.042024; 35)	0.111234 (0.0311454; 121)	0.0863802 (0.0325324; 85)	0.0872059 (0.0360953; 27)	0.0859958 (0.0310632; 58)	0.0991326 (0.0330244; 262)	0.0796821 (0.0693703; 240)	0.228124 (0.221146; 221)	0.0735227 (0.0489686; 244)	0.0689415 (0.0444898; 239)	0.102817 (0.0371389; 262)	0.0935514 (0.0367895; 43)	0.0788721 (0.0252484; 48)	0.106381 (0.03753; 205)	0.0879732 (0.034131; 48)	0.091296 (0.0246747; 20)	0.103783 (0.0379442; 241)	0.100369 (0.0356685; 154)	0.106307 (0.0390428; 108)
TPA/MT SD	M (SD; N)	0.100233 (0.0621913; 262)	0.141074 (0.0744131; 11)	0.0984427 (0.0611542; 251)	0.103441 (0.0613124; 180)	0.116825 (0.0719126; 24)	0.102823 (0.0648719; 35)	0.100965 (0.0581533; 121)	0.0958315 (0.0631084; 85)	0.0923037 (0.0694116; 27)	0.0974738 (0.0605217; 58)	0.0608903 (0.0436105; 262)	0.0494151 (0.0713249; 199)	0.199941 (0.19023; 194)	0.0448934 (0.0673001; 221)	0.04242 (0.0616676; 213)	0.100233 (0.0621913; 262)	0.110138 (0.0699273; 43)	0.0804205 (0.0511952; 48)	0.101834 (0.0622766; 205)	0.0958116 (0.0639141; 48)	0.0874657 (0.0488608; 20)	0.101134 (0.0632201; 241)	0.0968008 (0.0632928; 154)	0.105126 (0.0605404; 108)
TPA/MT N	M (SD; N)	32.7252 (8.75687; 262)	31 (6.9282; 11)	32.8008 (8.83177; 251)	31.5611 (9.76836; 180)	28.75 (7.10939; 24)	31.8857 (16.8432; 35)	32.0248 (7.10219; 121)	37.1529 (10.2638; 85)	34.6667 (6.62164; 27)	38.3103 (11.4435; 58)	19.584 (4.02942; 262)	3.43333 (1.62477; 240)	3.41176 (1.47945; 221)	3.9959 (1.49484; 244)	3.72385 (1.48632; 239)	32.7252 (8.75687; 262)	35.8837 (4.46259; 43)	38.1667 (13.0781; 48)	31.8732 (8.90437; 205)	36.5417 (7.4347; 48)	33.15 (6.2431; 20)	32.6846 (8.9601; 241)	32.8052 (6.55602; 154)	32.6111 (11.2057; 108)
PV Mean	M (SD; N)	186.893 (35.7401; 262)	184.014 (42.4362; 11)	187.019 (35.5125; 251)	191.73 (36.302; 180)	177.535 (33.9403; 24)	193.02 (36.4489; 35)	194.172 (36.3561; 121)	177.045 (32.557; 85)	178.312 (36.3946; 27)	176.456 (30.9312; 58)	186.955 (36.5358; 262)	187.307 (40.5252; 240)	189.886 (38.1094; 221)	182.88 (35.996; 244)	183.836 (38.7067; 239)	186.893 (35.7401; 262)	178.477 (30.4931; 43)	176.324 (33.299; 48)	187.663 (35.5935; 205)	183.317 (35.3883; 48)	185.212 (36.5887; 20)	187.169 (35.7535; 241)	181.14 (32.7188; 154)	195.096 (38.3338; 108)
PV SD	M (SD; N)	28.3344 (7.94689; 262)	31.1019 (11.2107; 11)	28.2131 (7.78157; 251)	28.4695 (7.92341; 180)	26.6269 (8.42393; 24)	30.3118 (9.18813; 35)	28.3021 (7.37765; 121)	28.2163 (7.99567; 85)	28.9649 (9.60404; 27)	27.8678 (7.19385; 58)	27.9863 (8.87504; 262)	25.1728 (15.5509; 200)	28.3294 (16.3004; 194)	25.41 (12.5389; 221)	25.856 (15.7671; 213)	28.3344 (7.94689; 262)	29.8069 (8.18414; 43)	26.9229 (7.48317; 48)	28.214 (7.97421; 205)	28.9046 (8.30548; 48)	29.4112 (8.91196; 20)	28.2246 (7.8855; 241)	25.8795 (6.70585; 154)	31.8348 (8.28882; 108)
PV N	M (SD; N)	32.7252 (8.75687; 262)	31 (6.9282; 11)	32.8008 (8.83177; 251)	31.5611 (9.76836; 180)	28.75 (7.10939; 24)	31.8857 (16.8432; 35)	32.0248 (7.10219; 121)	37.1529 (10.2638; 85)	34.6667 (6.62164; 27)	38.3103 (11.4435; 58)	19.584 (4.02942; 262)	3.43333 (1.62477; 240)	3.41176 (1.47945; 221)	3.9959 (1.49484; 244)	3.72385 (1.48632; 239)	32.7252 (8.75687; 262)	35.8837 (4.46259; 43)	38.1667 (13.0781; 48)	31.8732 (8.90437; 205)	36.5417 (7.4347; 48)	33.15 (6.2431; 20)	32.6846 (8.9601; 241)	32.8052 (6.55602; 154)	32.6111 (11.2057; 108)
TPV Mean	M (SD; N)	152.977 (41.7546; 262)	186.019 (37.0448; 11)	151.529 (41.414; 251)	156.752 (43.1977; 180)	165.01 (41.1417; 24)	159.684 (45.7418; 35)	154.266 (42.9405; 121)	144.116 (36.843; 85)	148.199 (41.5148; 27)	142.215 (34.6794; 58)	144.391 (39.0731; 262)	152.936 (73.5669; 240)	235.354 (145.998; 221)	147.153 (51.8388; 244)	148.115 (63.8904; 239)	152.977 (41.7546; 262)	155.973 (41.4704; 43)	134.167 (27.2108; 48)	155.452 (42.7839; 205)	142.055 (37.7411; 48)	144.905 (26.4274; 20)	153.499 (42.7747; 241)	150.759 (40.9677; 154)	156.141 (42.8443; 108)
TPV SD	M (SD; N)	82.4249 (48.7729; 262)	117.615 (68.159; 11)	80.8827 (47.3366; 251)	83.6328 (50.7934; 180)	89.837 (62.8946; 24)	93.4692 (60.4353; 35)	79.557 (44.7521; 121)	80.9104 (43.1349; 85)	82.7099 (58.3617; 27)	80.0726 (34.4393; 58)	62.0576 (48.3429; 262)	60.4976 (75.9253; 200)	129.137 (114.548; 191)	60.2802 (66.0504; 219)	57.1062 (64.2028; 211)	82.4249 (48.7729; 262)	90.5748 (48.4405; 43)	70.6422 (34.4937; 48)	83.9429 (49.7888; 205)	78.7848 (46.0011; 48)	69.3164 (28.8661; 20)	83.3343 (49.9811; 241)	78.7514 (46.982; 154)	87.6631 (50.9815; 108)
TPV N	M (SD; N)	32.7252 (8.75687; 262)	31 (6.9282; 11)	32.8008 (8.83177; 251)	31.5611 (9.76836; 180)	28.75 (7.10939; 24)	31.8857 (16.8432; 35)	32.0248 (7.10219; 121)	37.1529 (10.2638; 85)	34.6667 (6.62164; 27)	38.3103 (11.4435; 58)	19.584 (4.02942; 262)	3.43333 (1.62477; 240)	3.41176 (1.47945; 221)	3.9959 (1.49484; 244)	3.72385 (1.48632; 239)	32.7252 (8.75687; 262)	35.8837 (4.46259; 43)	38.1667 (13.0781; 48)	31.8732 (8.90437; 205)	36.5417 (7.4347; 48)	33.15 (6.2431; 20)	32.6846 (8.9601; 241)	32.8052 (6.55602; 154)	32.6111 (11.2057; 108)
TPV/MT Mean	M (SD; N)	0.264909 (0.0665426; 262)	0.289842 (0.0562836; 11)	0.263816 (0.0668393; 251)	0.277034 (0.0670291; 180)	0.276831 (0.0739051; 24)	0.270083 (0.0667029; 35)	0.279085 (0.0661519; 121)	0.238514 (0.0553017; 85)	0.241614 (0.0628088; 27)	0.237071 (0.0519693; 58)	0.283092 (0.0665353; 262)	0.21103 (0.0937813; 240)	0.323483 (0.201273; 221)	0.202917 (0.0664639; 244)	0.194641 (0.0803675; 239)	0.264909 (0.0665426; 262)	0.261143 (0.0649597; 43)	0.221009 (0.0382931; 48)	0.271247 (0.0672344; 205)	0.237249 (0.0586343; 48)	0.255362 (0.0560914; 20)	0.265689 (0.0675133; 241)	0.260501 (0.0621638; 154)	0.271194 (0.072162; 108)
TPV/MT SD	M (SD; N)	0.122312 (0.0474486; 262)	0.152399 (0.0564769; 11)	0.120993 (0.046704; 251)	0.124661 (0.0462185; 180)	0.129032 (0.0532774; 24)	0.123867 (0.050391; 35)	0.124024 (0.0438008; 121)	0.117827 (0.0485254; 85)	0.116789 (0.0605151; 27)	0.118309 (0.042414; 58)	0.0942543 (0.0431853; 262)	0.0843475 (0.0863358; 200)	0.181678 (0.151379; 194)	0.0803466 (0.081149; 221)	0.0759669 (0.0771607; 213)	0.122312 (0.0474486; 262)	0.133317 (0.0552331; 43)	0.104214 (0.0371974; 48)	0.124489 (0.0468382; 205)	0.114358 (0.0513057; 48)	0.114663 (0.0362005; 20)	0.122862 (0.0483495; 241)	0.116233 (0.0450112; 154)	0.13098 (0.0496551; 108)
TPV/MT N	M (SD; N)	32.7252 (8.75687; 262)	31 (6.9282; 11)	32.8008 (8.83177; 251)	31.5611 (9.76836; 180)	28.75 (7.10939; 24)	31.8857 (16.8432; 35)	32.0248 (7.10219; 121)	37.1529 (10.2638; 85)	34.6667 (6.62164; 27)	38.3103 (11.4435; 58)	19.584 (4.02942; 262)	3.43333 (1.62477; 240)	3.41176 (1.47945; 221)	3.9959 (1.49484; 244)	3.72385 (1.48632; 239)	32.7252 (8.75687; 262)	35.8837 (4.46259; 43)	38.1667 (13.0781; 48)	31.8732 (8.90437; 205)	36.5417 (7.4347; 48)	33.15 (6.2431; 20)	32.6846 (8.9601; 241)	32.8052 (6.55602; 154)	32.6111 (11.2057; 108)
PD Mean	M (SD; N)	-2002.75 (998.362; 262)	-2131.26 (1260.43; 11)	-1997.12 (988.067; 251)	-2137.71 (1043.09; 180)	-1947.71 (1062.87; 24)	-2166.52 (1000.42; 35)	-2167.06 (1055.72; 121)	-1716.28 (816.061; 85)	-1799.68 (1046.05; 27)	-1677.46 (690.988; 58)	-1793.34 (1010.49; 262)	-1901.32 (1115.93; 240)	-4144.61 (2371.21; 221)	-1754.94 (934.78; 244)	-1803.41 (1042.07; 239)	-2002.75 (998.362; 262)	-1898.44 (925.716; 43)	-1573.14 (680.535; 48)	-2049.18 (1002.41; 205)	-1768.28 (849.046; 48)	-2096.91 (1250.45; 20)	-1997.62 (978.593; 241)	-1834.03 (874.105; 154)	-2243.33 (1113.26; 108)
PD SD	M (SD; N)	1093.69 (543.038; 262)	1323.01 (655.868; 11)	1083.64 (536.883; 251)	1147.03 (547.449; 180)	1192.19 (583.917; 24)	1114.26 (632.802; 35)	1147.55 (517.227; 121)	995.079 (522.035; 85)	942.663 (635.927; 27)	1019.48 (463.938; 58)	622.59 (432.893; 262)	510.32 (462.87; 200)	1887.09 (1206.03; 194)	508.51 (483.975; 221)	540.704 (493.659; 213)	1093.69 (543.038; 262)	1066.04 (538.403; 43)	941.591 (485.737; 48)	1100.88 (541.714; 205)	1046.33 (541.43; 48)	1073.5 (577.698; 20)	1093.85 (541.922; 241)	1035.84 (547.166; 154)	1176.17 (528.704; 108)
PD N	M (SD; N)	32.7252 (8.75687; 262)	31 (6.9282; 11)	32.8008 (8.83177; 251)	31.5611 (9.76836; 180)	28.75 (7.10939; 24)	31.8857 (16.8432; 35)	32.0248 (7.10219; 121)	37.1529 (10.2638; 85)	34.6667 (6.62164; 27)	38.3103 (11.4435; 58)	19.584 (4.02942; 262)	3.43333 (1.62477; 240)	3.41176 (1.47945; 221)	3.9959 (1.49484; 244)	3.72385 (1.48632; 239)	32.7252 (8.75687; 262)	35.8837 (4.46259; 43)	38.1667 (13.0781; 48)	31.8732 (8.90437; 205)	36.5417 (7.4347; 48)	33.15 (6.2431; 20)	32.6846 (8.9601; 241)	32.8052 (6.55602; 154)	32.6111 (11.2057; 108)
TPD Mean	M (SD; N)	381.901 (80.0794; 262)	416.319 (80.8889; 11)	380.393 (79.8671; 251)	369.295 (81.2302; 180)	401.012 (66.9274; 24)	373.807 (86.1777; 35)	361.699 (81.3295; 121)	409.799 (71.6193; 85)	409.391 (73.9108; 27)	409.989 (71.1835; 58)	342.986 (77.6573; 262)	427.729 (145.642; 240)	530.98 (111.514; 221)	420.407 (128.524; 244)	439.167 (149.836; 239)	381.901 (80.0794; 262)	416.864 (61.1123; 43)	401.128 (77.5685; 48)	379.275 (82.1341; 205)	394.148 (73.2343; 48)	391.764 (62.8649; 20)	380.573 (81.1668; 241)	386.42 (77.7756; 154)	375.458 (83.1948; 108)
TPD SD	M (SD; N)	140.527 (43.4137; 262)	169.551 (50.9648; 11)	139.255 (42.7211; 251)	136.568 (44.698; 180)	153.035 (47.4296; 24)	152.037 (50.7854; 35)	128.827 (40.4208; 121)	149.65 (39.1148; 85)	161.483 (44.9071; 27)	144.141 (35.1796; 58)	101.885 (53.2593; 262)	135.987 (82.3108; 200)	112.132 (80.1272; 193)	143.755 (73.913; 220)	151.58 (85.5747; 213)	140.527 (43.4137; 262)	149.583 (41.8748; 43)	147.035 (37.7575; 48)	138.111 (43.7597; 205)	151.589 (42.9035; 48)	144.239 (38.9131; 20)	140.035 (43.8202; 241)	138.474 (42.1455; 154)	143.454 (45.1975; 108)
TPD N	M (SD; N)	32.7252 (8.75687; 262)	31 (6.9282; 11)	32.8008 (8.83177; 251)	31.5611 (9.76836; 180)	28.75 (7.10939; 24)	31.8857 (16.8432; 35)	32.0248 (7.10219; 121)	37.1529 (10.2638; 85)	34.6667 (6.62164; 27)	38.3103 (11.4435; 58)	19.584 (4.02942; 262)	3.43333 (1.62477; 240)	3.41176 (1.47945; 221)	3.9959 (1.49484; 244)	3.72385 (1.48632; 239)	32.7252 (8.75687; 262)	35.8837 (4.46259; 43)	38.1667 (13.0781; 48)	31.8732 (8.90437; 205)	36.5417 (7.4347; 48)	33.15 (6.2431; 20)	32.6846 (8.9601; 241)	32.8052 (6.55602; 154)	32.6111 (11.2057; 108)
TPD/MT Mean	M (SD; N)	0.654141 (0.100008; 262)	0.64663 (0.115002; 11)	0.65447 (0.0995493; 251)	0.648241 (0.10031; 180)	0.662535 (0.089102; 24)	0.632626 (0.109277; 35)	0.649923 (0.0999461; 121)	0.671632 (0.0995761; 85)	0.66027 (0.105887; 27)	0.67692 (0.0969961; 58)	0.675545 (0.105093; 262)	0.590596 (0.185944; 240)	0.719848 (0.143963; 221)	0.5825 (0.168937; 244)	0.577631 (0.186921; 239)	0.654141 (0.100008; 262)	0.691029 (0.0893011; 43)	0.653271 (0.103358; 48)	0.655474 (0.0984168; 205)	0.651527 (0.109186; 48)	0.673125 (0.0994386; 20)	0.652325 (0.100233; 241)	0.663185 (0.0996119; 154)	0.641245 (0.0996121; 108)
TPD/MT SD	M (SD; N)	0.190737 (0.0453451; 262)	0.194365 (0.0495519; 11)	0.190578 (0.045253; 251)	0.18958 (0.0452258; 180)	0.186722 (0.0501065; 24)	0.197403 (0.0400443; 35)	0.187884 (0.0457502; 121)	0.192924 (0.0464276; 85)	0.19348 (0.0578347; 27)	0.192665 (0.0406279; 58)	0.160295 (0.0564831; 262)	0.1853 (0.0976677; 200)	0.154124 (0.101451; 194)	0.199913 (0.0973691; 221)	0.197992 (0.10806; 213)	0.190737 (0.0453451; 262)	0.186148 (0.0498251; 43)	0.198813 (0.0427168; 48)	0.189772 (0.0439529; 205)	0.194744 (0.0528042; 48)	0.190493 (0.0587492; 20)	0.190747 (0.0443038; 241)	0.190158 (0.046574; 154)	0.191561 (0.0437346; 108)
TPD/MT N	M (SD; N)	32.7252 (8.75687; 262)	31 (6.9282; 11)	32.8008 (8.83177; 251)	31.5611 (9.76836; 180)	28.75 (7.10939; 24)	31.8857 (16.8432; 35)	32.0248 (7.10219; 121)	37.1529 (10.2638; 85)	34.6667 (6.62164; 27)	38.3103 (11.4435; 58)	19.584 (4.02942; 262)	3.43333 (1.62477; 240)	3.41176 (1.47945; 221)	3.9959 (1.49484; 244)	3.72385 (1.48632; 239)	32.7252 (8.75687; 262)	35.8837 (4.46259; 43)	38.1667 (13.0781; 48)	31.8732 (8.90437; 205)	36.5417 (7.4347; 48)	33.15 (6.2431; 20)	32.6846 (8.9601; 241)	32.8052 (6.55602; 154)	32.6111 (11.2057; 108)
PGA Mean	M (SD; N)	10.4428 (1.16036; 262)	10.3838 (1.10128; 11)	10.4454 (1.16491; 251)	10.5366 (1.20347; 180)	10.3871 (1.28329; 24)	10.6178 (1.32161; 35)	10.5427 (1.15909; 121)	10.2545 (1.07397; 85)	10.4061 (0.932061; 27)	10.184 (1.1347; 58)	10.3525 (1.11069; 262)	10.6017 (1.42211; 240)	10.2779 (1.3581; 221)	10.4295 (1.31986; 244)	10.8727 (1.65691; 239)	10.4428 (1.16036; 262)	10.4062 (1.18669; 43)	10.1039 (0.897105; 48)	10.5079 (1.18338; 205)	10.2173 (1.11025; 48)	10.2773 (0.656237; 20)	10.4598 (1.19373; 241)	10.4566 (1.20223; 154)	10.4231 (1.10314; 108)
PGA SD	M (SD; N)	0.86291 (0.347497; 262)	0.85905 (0.240856; 11)	0.863079 (0.351775; 251)	0.887918 (0.367294; 180)	0.84443 (0.258267; 24)	1.01553 (0.39251; 35)	0.859631 (0.372643; 121)	0.819657 (0.29183; 85)	0.859849 (0.3579; 27)	0.800947 (0.256819; 58)	0.775382 (0.301945; 262)	0.770136 (0.512977; 200)	0.836036 (0.544948; 194)	0.732482 (0.434307; 221)	0.814368 (0.450814; 213)	0.86291 (0.347497; 262)	0.810975 (0.291646; 43)	0.823783 (0.284525; 48)	0.874398 (0.369488; 205)	0.832085 (0.26341; 48)	0.833552 (0.279446; 20)	0.865459 (0.353633; 241)	0.846345 (0.307893; 154)	0.88653 (0.397541; 108)
PGA N	M (SD; N)	32.7252 (8.75687; 262)	31 (6.9282; 11)	32.8008 (8.83177; 251)	31.5611 (9.76836; 180)	28.75 (7.10939; 24)	31.8857 (16.8432; 35)	32.0248 (7.10219; 121)	37.1529 (10.2638; 85)	34.6667 (6.62164; 27)	38.3103 (11.4435; 58)	19.584 (4.02942; 262)	3.43333 (1.62477; 240)	3.41176 (1.47945; 221)	3.9959 (1.49484; 244)	3.72385 (1.48632; 239)	32.7252 (8.75687; 262)	35.8837 (4.46259; 43)	38.1667 (13.0781; 48)	31.8732 (8.90437; 205)	36.5417 (7.4347; 48)	33.15 (6.2431; 20)	32.6846 (8.9601; 241)	32.8052 (6.55602; 154)	32.6111 (11.2057; 108)
TPGA Mean	M (SD; N)	319.643 (94.1238; 262)	362.132 (112.566; 11)	317.781 (93.0556; 251)	313.045 (99.2776; 180)	312.429 (115.849; 24)	342.408 (113.925; 35)	304.673 (90.1665; 121)	331.622 (79.6299; 85)	345.515 (93.9272; 27)	325.154 (72.0161; 58)	283.152 (89.0445; 262)	383.031 (145.189; 240)	365.284 (151.668; 221)	364.296 (145.927; 244)	438.085 (145.887; 239)	319.643 (94.1238; 262)	336.954 (81.3072; 43)	325.649 (78.5512; 48)	319.268 (97.227; 205)	328.519 (82.3448; 48)	313.431 (88.0623; 20)	320.09 (94.9525; 241)	328.926 (93.7924; 154)	306.407 (93.436; 108)
TPGA SD	M (SD; N)	136.506 (46.1691; 262)	164.434 (63.4139; 11)	135.282 (45.0411; 251)	135.119 (47.881; 180)	149.573 (60.4772; 24)	163.922 (54.0255; 35)	123.92 (38.4911; 121)	139.531 (42.3678; 85)	150.091 (50.0865; 27)	134.615 (37.7306; 58)	105.24 (54.8055; 262)	122.906 (86.2957; 198)	123.261 (81.5848; 192)	125.895 (73.494; 220)	121.313 (80.3206; 213)	136.506 (46.1691; 262)	141.093 (46.9543; 43)	136.605 (36.9532; 48)	136.324 (46.3254; 205)	139.479 (47.98; 48)	128.641 (29.084; 20)	136.921 (47.2449; 241)	129.877 (42.3489; 154)	145.96 (49.8154; 108)
TPGA N	M (SD; N)	32.7252 (8.75687; 262)	31 (6.9282; 11)	32.8008 (8.83177; 251)	31.5611 (9.76836; 180)	28.75 (7.10939; 24)	31.8857 (16.8432; 35)	32.0248 (7.10219; 121)	37.1529 (10.2638; 85)	34.6667 (6.62164; 27)	38.3103 (11.4435; 58)	19.584 (4.02942; 262)	3.43333 (1.62477; 240)	3.41176 (1.47945; 221)	3.9959 (1.49484; 244)	3.72385 (1.48632; 239)	32.7252 (8.75687; 262)	35.8837 (4.46259; 43)	38.1667 (13.0781; 48)	31.8732 (8.90437; 205)	36.5417 (7.4347; 48)	33.15 (6.2431; 20)	32.6846 (8.9601; 241)	32.8052 (6.55602; 154)	32.6111 (11.2057; 108)
TPGA/MT Mean	M (SD; N)	0.533756 (0.112915; 262)	0.545051 (0.128185; 11)	0.533261 (0.112461; 251)	0.533615 (0.122414; 180)	0.495688 (0.146706; 24)	0.550513 (0.112983; 35)	0.53625 (0.119302; 121)	0.533621 (0.0905528; 85)	0.541191 (0.0899917; 27)	0.530098 (0.0913788; 58)	0.542949 (0.114403; 262)	0.52671 (0.180078; 240)	0.491626 (0.196493; 221)	0.49866 (0.173849; 244)	0.56844 (0.157998; 239)	0.533756 (0.112915; 262)	0.547853 (0.0948164; 43)	0.520227 (0.0848011; 48)	0.537192 (0.118272; 205)	0.53172 (0.0857237; 48)	0.526831 (0.106729; 20)	0.534625 (0.113744; 241)	0.552169 (0.113581; 154)	0.5075 (0.107095; 108)
TPGA/MT SD	M (SD; N)	0.168964 (0.0454625; 262)	0.176937 (0.0300876; 11)	0.168615 (0.0460288; 251)	0.166035 (0.0449482; 180)	0.171195 (0.0466415; 24)	0.177455 (0.0512569; 35)	0.161708 (0.0423094; 121)	0.174635 (0.0460828; 85)	0.177345 (0.0474695; 27)	0.173373 (0.0457887; 58)	0.146163 (0.0509457; 262)	0.162686 (0.10177; 200)	0.161419 (0.101902; 194)	0.165271 (0.0908568; 221)	0.148265 (0.0943139; 213)	0.168964 (0.0454625; 262)	0.173336 (0.0569157; 43)	0.175721 (0.0330359; 48)	0.167771 (0.0454344; 205)	0.174712 (0.0478921; 48)	0.170618 (0.0380802; 20)	0.168696 (0.0461349; 241)	0.160188 (0.0428625; 154)	0.181479 (0.0463206; 108)
TPGA/MT N	M (SD; N)	32.7252 (8.75687; 262)	31 (6.9282; 11)	32.8008 (8.83177; 251)	31.5611 (9.76836; 180)	28.75 (7.10939; 24)	31.8857 (16.8432; 35)	32.0248 (7.10219; 121)	37.1529 (10.2638; 85)	34.6667 (6.62164; 27)	38.3103 (11.4435; 58)	19.584 (4.02942; 262)	3.43333 (1.62477; 240)	3.41176 (1.47945; 221)	3.9959 (1.49484; 244)	3.72385 (1.48632; 239)	32.7252 (8.75687; 262)	35.8837 (4.46259; 43)	38.1667 (13.0781; 48)	31.8732 (8.90437; 205)	36.5417 (7.4347; 48)	33.15 (6.2431; 20)	32.6846 (8.9601; 241)	32.8052 (6.55602; 154)	32.6111 (11.2057; 108)
MT Mean	M (SD; N)	596.194 (83.9137; 262)	656.728 (83.955; 11)	593.541 (83.0729; 251)	583.169 (84.3104; 180)	621.845 (92.7097; 24)	606.759 (99.4523; 35)	568.675 (74.0272; 121)	621.107 (74.8679; 85)	634.291 (95.9483; 27)	614.97 (62.7725; 58)	513.749 (83.7461; 262)	731.283 (96.2079; 240)	751.522 (106.682; 221)	730.57 (98.3697; 244)	769.853 (100.641; 239)	596.194 (83.9137; 262)	611.51 (65.6557; 43)	627.565 (81.0707; 48)	591.03 (83.8427; 205)	616.649 (85.1298; 48)	593.434 (62.7685; 20)	595.888 (85.2972; 241)	595.257 (80.9146; 154)	597.53 (88.3804; 108)
MT SD	M (SD; N)	152.563 (37.0267; 262)	181.77 (60.6416; 11)	151.283 (35.2848; 251)	154.686 (38.7181; 180)	171.933 (46.4451; 24)	171.065 (39.6728; 35)	146.527 (34.2327; 121)	150.056 (33.568; 85)	160.573 (33.7769; 27)	145.16 (32.6094; 58)	102.634 (52.6414; 262)	87.4459 (61.1972; 198)	89.196 (52.7323; 193)	79.9784 (58.0515; 221)	85.3014 (55.0141; 211)	152.563 (37.0267; 262)	144.234 (36.0452; 43)	152.759 (30.7342; 48)	153.439 (37.5466; 205)	149.539 (36.587; 48)	142.639 (36.0743; 20)	153.203 (37.0287; 241)	148.516 (35.3261; 154)	158.334 (38.7625; 108)
MT N	M (SD; N)	32.7252 (8.75687; 262)	31 (6.9282; 11)	32.8008 (8.83177; 251)	31.5611 (9.76836; 180)	28.75 (7.10939; 24)	31.8857 (16.8432; 35)	32.0248 (7.10219; 121)	37.1529 (10.2638; 85)	34.6667 (6.62164; 27)	38.3103 (11.4435; 58)	19.584 (4.02942; 262)	3.43333 (1.62477; 240)	3.41176 (1.47945; 221)	3.9959 (1.49484; 244)	3.72385 (1.48632; 239)	32.7252 (8.75687; 262)	35.8837 (4.46259; 43)	38.1667 (13.0781; 48)	31.8732 (8.90437; 205)	36.5417 (7.4347; 48)	33.15 (6.2431; 20)	32.6846 (8.9601; 241)	32.8052 (6.55602; 154)	32.6111 (11.2057; 108)
PATH Mean	M (SD; N)	51.2272 (3.46796; 262)	53.6156 (4.96721; 11)	51.1226 (3.36259; 251)	50.9566 (3.6772; 180)	51.1697 (4.0491; 24)	51.837 (3.774; 35)	50.6597 (3.55921; 121)	51.6021 (2.64157; 85)	51.6956 (3.04503; 27)	51.5586 (2.45922; 58)	46.7549 (3.05148; 262)	58.2063 (5.94624; 240)	57.6983 (5.85716; 221)	58.8372 (5.57731; 244)	60.8753 (5.5131; 239)	51.2272 (3.46796; 262)	51.953 (3.1246; 43)	51.502 (2.2584; 48)	51.1107 (3.53224; 205)	51.7291 (2.82528; 48)	50.925 (3.56139; 20)	51.2479 (3.47308; 241)	50.8301 (3.25638; 154)	51.7935 (3.69091; 108)
PATH SD	M (SD; N)	6.92924 (1.74398; 262)	7.1429 (2.03994; 11)	6.91987 (1.73399; 251)	7.08152 (1.83896; 180)	7.36957 (1.83744; 24)	7.24837 (1.62087; 35)	6.97612 (1.90186; 121)	6.55274 (1.47182; 85)	6.77292 (1.66299; 27)	6.45024 (1.37741; 58)	2.62138 (1.35699; 262)	3.97153 (2.35714; 200)	4.75246 (2.84972; 194)	3.70599 (1.78054; 221)	3.78769 (2.4247; 213)	6.92924 (1.74398; 262)	6.77061 (1.46627; 43)	6.36019 (1.46366; 48)	7.00491 (1.78743; 205)	6.5746 (1.47786; 48)	6.49111 (2.04103; 20)	6.97082 (1.71856; 241)	6.88788 (1.80676; 154)	6.98821 (1.65684; 108)
PATH N	M (SD; N)	32.7252 (8.75687; 262)	31 (6.9282; 11)	32.8008 (8.83177; 251)	31.5611 (9.76836; 180)	28.75 (7.10939; 24)	31.8857 (16.8432; 35)	32.0248 (7.10219; 121)	37.1529 (10.2638; 85)	34.6667 (6.62164; 27)	38.3103 (11.4435; 58)	19.584 (4.02942; 262)	3.43333 (1.62477; 240)	3.41176 (1.47945; 221)	3.9959 (1.49484; 244)	3.72385 (1.48632; 239)	32.7252 (8.75687; 262)	35.8837 (4.46259; 43)	38.1667 (13.0781; 48)	31.8732 (8.90437; 205)	36.5417 (7.4347; 48)	33.15 (6.2431; 20)	32.6846 (8.9601; 241)	32.8052 (6.55602; 154)	32.6111 (11.2057; 108)
Jerk Mean	M (SD; N)	35634.4 (16684.3; 262)	34364.5 (18136.8; 11)	35690 (16654.8; 251)	37105.6 (16909.1; 180)	32063.4 (15368.5; 24)	37447 (15808.3; 35)	38007 (17449.4; 121)	32628.4 (15975.7; 85)	33986.7 (20056.5; 27)	31996.1 (13833; 58)	32996.1 (16817.6; 262)	32375.6 (16988.7; 240)	69519.1 (41637.4; 221)	30578.6 (15111.6; 244)	31539.6 (18034.1; 239)	35634.4 (16684.3; 262)	34864.9 (16540.7; 43)	30745.1 (14852.5; 48)	35805.3 (16225.2; 205)	34514.7 (17556.5; 48)	37405.6 (20669.5; 20)	35545 (16365.4; 241)	32806.9 (14748.9; 154)	39666.1 (18440.2; 108)
Jerk SD	M (SD; N)	18656.1 (9205.27; 262)	21822.6 (11273.2; 11)	18517.3 (9106.12; 251)	19530.6 (9373.23; 180)	20061 (9556.44; 24)	18381.5 (10035.7; 35)	19757.8 (9193.52; 121)	17065.6 (8673.98; 85)	16049.6 (10246.2; 27)	17538.5 (7891.28; 58)	11885.4 (7113.27; 262)	8906.49 (6659.1; 200)	32542.4 (21423.5; 194)	8864.85 (6560.47; 221)	9490.54 (10206.6; 213)	18656.1 (9205.27; 262)	18234.2 (8719.93; 43)	16276.8 (8393.99; 48)	18718.1 (9197.03; 205)	18069.2 (9149.93; 48)	18060.9 (9711.68; 20)	18696.4 (9199.64; 241)	17452 (9325.58; 154)	20373.1 (8790.82; 108)
Jerk N	M (SD; N)	32.7252 (8.75687; 262)	31 (6.9282; 11)	32.8008 (8.83177; 251)	31.5611 (9.76836; 180)	28.75 (7.10939; 24)	31.8857 (16.8432; 35)	32.0248 (7.10219; 121)	37.1529 (10.2638; 85)	34.6667 (6.62164; 27)	38.3103 (11.4435; 58)	19.584 (4.02942; 262)	3.43333 (1.62477; 240)	3.41176 (1.47945; 221)	3.9959 (1.49484; 244)	3.72385 (1.48632; 239)	32.7252 (8.75687; 262)	35.8837 (4.46259; 43)	38.1667 (13.0781; 48)	31.8732 (8.90437; 205)	36.5417 (7.4347; 48)	33.15 (6.2431; 20)	32.6846 (8.9601; 241)	32.8052 (6.55602; 154)	32.6111 (11.2057; 108)
Snap Mean	M (SD; N)	2.73864e+06 (1.50537e+06; 262)	2.6619e+06 (1.55112e+06; 11)	2.742e+06 (1.50644e+06; 251)	2.8576e+06 (1.51689e+06; 180)	2.44174e+06 (1.34824e+06; 24)	2.90294e+06 (1.42119e+06; 35)	2.92697e+06 (1.57211e+06; 121)	2.50384e+06 (1.4642e+06; 85)	2.62566e+06 (1.87452e+06; 27)	2.44713e+06 (1.2435e+06; 58)	2.4071e+06 (1.48813e+06; 262)	2.39144e+06 (1.55197e+06; 240)	6.69698e+06 (4.70689e+06; 221)	2.2255e+06 (1.38385e+06; 244)	2.39391e+06 (1.73761e+06; 239)	2.73864e+06 (1.50537e+06; 262)	2.78823e+06 (1.58527e+06; 43)	2.26274e+06 (1.27884e+06; 48)	2.75442e+06 (1.46554e+06; 205)	2.62788e+06 (1.60058e+06; 48)	2.96658e+06 (1.89728e+06; 20)	2.72393e+06 (1.47331e+06; 241)	2.50825e+06 (1.32211e+06; 154)	3.06717e+06 (1.6861e+06; 108)
Snap SD	M (SD; N)	2.00184e+06 (1.16155e+06; 262)	2.40664e+06 (1.37822e+06; 11)	1.9841e+06 (1.15111e+06; 251)	2.12027e+06 (1.20322e+06; 180)	2.13358e+06 (1.18236e+06; 24)	1.97025e+06 (1.24198e+06; 35)	2.16103e+06 (1.20261e+06; 121)	1.77991e+06 (1.03753e+06; 85)	1.62417e+06 (1.21246e+06; 27)	1.85242e+06 (948152; 58)	1.13351e+06 (837563; 262)	868710 (714515; 200)	3.57185e+06 (2.45135e+06; 194)	854087 (877253; 221)	931237 (1.50697e+06; 213)	2.00184e+06 (1.16155e+06; 262)	1.9612e+06 (1.07523e+06; 43)	1.65474e+06 (975955; 48)	2.01938e+06 (1.17585e+06; 205)	1.88277e+06 (1.08112e+06; 48)	1.93143e+06 (1.18796e+06; 20)	2.00778e+06 (1.16408e+06; 241)	1.86527e+06 (1.16389e+06; 154)	2.19659e+06 (1.13531e+06; 108)
Snap N	M (SD; N)	32.7252 (8.75687; 262)	31 (6.9282; 11)	32.8008 (8.83177; 251)	31.5611 (9.76836; 180)	28.75 (7.10939; 24)	31.8857 (16.8432; 35)	32.0248 (7.10219; 121)	37.1529 (10.2638; 85)	34.6667 (6.62164; 27)	38.3103 (11.4435; 58)	19.584 (4.02942; 262)	3.43333 (1.62477; 240)	3.41176 (1.47945; 221)	3.9959 (1.49484; 244)	3.72385 (1.48632; 239)	32.7252 (8.75687; 262)	35.8837 (4.46259; 43)	38.1667 (13.0781; 48)	31.8732 (8.90437; 205)	36.5417 (7.4347; 48)	33.15 (6.2431; 20)	32.6846 (8.9601; 241)	32.8052 (6.55602; 154)	32.6111 (11.2057; 108)
CT(trial) Mean	M (SD; N)	342.036 (85.1921; 262)	352.349 (95.0697; 11)	341.584 (84.9154; 251)	357.808 (87.0165; 180)	385.888 (82.3284; 24)	374.212 (93.4651; 35)	347.494 (84.7173; 121)	307.965 (66.102; 85)	308.152 (64.863; 27)	307.878 (67.2319; 58)	NaN (NaN; 0)	317.654 (94.9342; 262)	390.218 (96.6017; 262)	323.739 (90.0137; 261)	335.129 (100.232; 262)	342.036 (85.1921; 262)	288.818 (42.1601; 43)	323.541 (80.1873; 48)	348.704 (85.7235; 205)	306.514 (71.3095; 48)	335.807 (86.6736; 20)	342.274 (85.2988; 241)	348.743 (87.7293; 154)	332.473 (80.8773; 108)
CT(trial) SD	M (SD; N)	79.4306 (26.8976; 262)	89.8118 (33.3265; 11)	78.9757 (26.5695; 251)	77.6633 (26.4339; 180)	79.3428 (30.8381; 24)	84.4999 (27.4584; 35)	75.3527 (25.0365; 121)	86.1446 (29.2183; 85)	88.663 (30.9264; 27)	84.9722 (28.5906; 58)	NaN (NaN; 0)	72.2033 (44.0412; 261)	70.3559 (38.2306; 260)	66.6576 (39.836; 261)	82.4365 (46.9581; 261)	79.4306 (26.8976; 262)	80.4588 (26.5338; 43)	88.4477 (31.0546; 48)	77.909 (25.8875; 205)	87.5708 (28.9402; 48)	72.6983 (19.4504; 20)	79.7501 (27.1865; 241)	79.6289 (26.0351; 154)	79.1478 (28.2026; 108)
CT(trial) N	M (SD; N)	18.5992 (3.50201; 262)	17.7273 (2.72363; 11)	18.6375 (3.53158; 251)	18.6389 (3.95472; 180)	18.25 (2.17196; 24)	19.8286 (6.37774; 35)	18.3719 (3.22266; 121)	19.5765 (5.13943; 85)	19 (4.0762; 27)	19.8448 (5.57816; 58)	NaN (NaN; 0)	4.76336 (0.973457; 262)	4.5 (1.00858; 262)	4.81226 (0.880998; 261)	4.54198 (1.09516; 262)	18.5992 (3.50201; 262)	18.5349 (1.50157; 43)	20.1875 (6.71504; 48)	18.4293 (3.07123; 205)	19.4375 (5.04409; 48)	18.4 (2.0105; 20)	18.6349 (3.59506; 241)	18.6558 (3.0793; 154)	18.5185 (4.04295; 108)
CT(mean) Mean	M (SD; N)	299.354 (77.9604; 257)	306.347 (72.4143; 11)	299.041 (78.3223; 246)	312.2 (83.1211; 176)	335.852 (75.2373; 23)	318.78 (90.3762; 35)	305.638 (82.0357; 118)	273.654 (58.9572; 85)	270.26 (52.2912; 27)	275.235 (62.1868; 58)	NaN (NaN; 0)	281.885 (92.1689; 238)	337.725 (92.2055; 215)	276.982 (80.5515; 243)	280.213 (94.6204; 234)	299.354 (77.9604; 257)	262.132 (46.5638; 43)	280.972 (66.7299; 48)	303.813 (81.0708; 200)	272.661 (55.8784; 48)	296.322 (73.6221; 20)	299.163 (78.3219; 236)	299.551 (76.0086; 151)	299.073 (81.024; 106)
CT(MT) Mean	M (SD; N)	235.493 (90.4443; 257)	253.341 (119.48; 11)	234.695 (89.1619; 246)	257.045 (87.5965; 176)	290.047 (73.1655; 23)	273.173 (80.5581; 35)	245.829 (90.3641; 118)	191.405 (78.8002; 85)	185.982 (95.1177; 27)	193.929 (70.7355; 58)	NaN (NaN; 0)	216.857 (103.953; 239)	229.758 (103.186; 221)	213.695 (99.5819; 244)	252.537 (100.793; 239)	235.493 (90.4443; 257)	170.307 (56.1028; 43)	211.586 (91.0036; 48)	244.173 (89.6659; 200)	194.805 (88.494; 48)	214.518 (79.4483; 20)	237.153 (91.4186; 236)	237.628 (84.6454; 151)	232.453 (98.4514; 106)
CT(MT)/MT Mean	M (SD; N)	0.481082 (0.216055; 257)	0.451475 (0.219781; 11)	0.482406 (0.216248; 246)	0.532055 (0.212741; 176)	0.556789 (0.160981; 23)	0.559084 (0.231364; 35)	0.519216 (0.216243; 118)	0.374237 (0.177344; 85)	0.364606 (0.203125; 27)	0.37872 (0.165724; 58)	NaN (NaN; 0)	0.446718 (0.244044; 239)	0.460572 (0.228694; 221)	0.434419 (0.221228; 244)	0.511908 (0.240053; 239)	0.481082 (0.216055; 257)	0.327401 (0.130185; 43)	0.420048 (0.206403; 48)	0.502264 (0.218775; 200)	0.387417 (0.194934; 48)	0.430237 (0.185334; 20)	0.485681 (0.218662; 236)	0.485313 (0.207302; 151)	0.475056 (0.228814; 106)
CT-mag(trial) Mean	M (SD; N)	99.0898 (25.9391; 262)	92.9803 (20.7625; 11)	99.3575 (26.1435; 251)	104.054 (25.8337; 180)	98.8797 (26.3743; 24)	101.641 (27.0306; 35)	105.779 (25.399; 121)	88.197 (21.2464; 85)	90.5131 (28.8033; 27)	87.1187 (16.825; 58)	NaN (NaN; 0)	82.1535 (18.9021; 262)	144.949 (63.4333; 262)	81.1163 (18.2082; 261)	89.0604 (24.0288; 262)	99.0898 (25.9391; 262)	92.2779 (24.3847; 43)	85.6214 (19.1131; 48)	100.894 (25.5229; 205)	89.0104 (23.1065; 48)	98.9226 (32.2361; 20)	99.1264 (25.4816; 241)	97.5104 (24.3374; 154)	101.342 (28.028; 108)
CT-mag(trial) SD	M (SD; N)	29.5728 (17.226; 262)	29.1626 (13.2005; 11)	29.5908 (17.4015; 251)	31.6794 (17.7877; 180)	30.3391 (13.3472; 24)	28.6698 (11.7329; 35)	32.8158 (19.8624; 121)	26.0626 (15.2032; 85)	28.7353 (21.8784; 27)	24.8184 (10.8316; 58)	NaN (NaN; 0)	16.8414 (10.1921; 261)	46.7558 (27.7162; 260)	14.6492 (7.65323; 261)	20.0278 (27.1694; 261)	29.5728 (17.226; 262)	27.2352 (17.5811; 43)	24.6486 (11.6755; 48)	29.9437 (17.1923; 205)	26.8602 (17.4399; 48)	28.0319 (14.8143; 20)	29.6433 (17.4449; 241)	28.7075 (17.9902; 154)	30.8066 (16.0752; 108)
CT-mag(trial) N	M (SD; N)	18.5992 (3.50201; 262)	17.7273 (2.72363; 11)	18.6375 (3.53158; 251)	18.6389 (3.95472; 180)	18.25 (2.17196; 24)	19.8286 (6.37774; 35)	18.3719 (3.22266; 121)	19.5765 (5.13943; 85)	19 (4.0762; 27)	19.8448 (5.57816; 58)	NaN (NaN; 0)	4.76336 (0.973457; 262)	4.5 (1.00858; 262)	4.81226 (0.880998; 261)	4.54198 (1.09516; 262)	18.5992 (3.50201; 262)	18.5349 (1.50157; 43)	20.1875 (6.71504; 48)	18.4293 (3.07123; 205)	19.4375 (5.04409; 48)	18.4 (2.0105; 20)	18.6349 (3.59506; 241)	18.6558 (3.0793; 154)	18.5185 (4.04295; 108)
CT-mag(mean) Mean	M (SD; N)	75.7223 (19.5626; 257)	73.8626 (20.8649; 11)	75.8055 (19.5434; 246)	79.5131 (20.4447; 176)	74.0075 (17.1438; 23)	76.2124 (22.6895; 35)	81.5653 (20.1707; 118)	67.6921 (14.5769; 85)	65.7285 (14.7521; 27)	68.6062 (14.5324; 58)	NaN (NaN; 0)	69.7567 (19.4984; 238)	91.6919 (40.0518; 215)	68.3696 (20.6406; 243)	72.87 (21.5472; 234)	75.7223 (19.5626; 257)	69.7769 (14.355; 43)	66.2905 (14.7564; 48)	77.0646 (20.1191; 200)	69.1529 (15.7577; 48)	75.0088 (17.5275; 20)	75.7969 (19.798; 236)	75.0223 (18.1744; 151)	76.7196 (21.4352; 106)
CT-slope(trial) Mean	M (SD; N)	10.3968 (6.11019; 262)	7.86289 (3.05118; 11)	10.5079 (6.1895; 251)	11.5215 (6.28499; 180)	10.6445 (6.66927; 24)	10.9613 (6.35046; 35)	11.8575 (6.21384; 121)	7.86478 (4.32566; 85)	8.6746 (6.02739; 27)	7.4878 (3.24776; 58)	NaN (NaN; 0)	7.22497 (3.67883; 262)	18.6281 (17.6244; 262)	7.37384 (3.64159; 261)	8.49408 (6.06191; 262)	10.3968 (6.11019; 262)	8.24693 (5.02939; 43)	7.75896 (4.4285; 48)	10.7964 (6.04945; 205)	7.94881 (4.75725; 48)	10.9905 (8.04737; 20)	10.35 (5.95326; 241)	10.0839 (5.43468; 154)	10.843 (6.9637; 108)
CT-slope(trial) SD	M (SD; N)	7.7364 (7.35614; 262)	5.926 (5.2764; 11)	7.81574 (7.43166; 251)	8.9601 (7.83649; 180)	8.08676 (6.6268; 24)	8.25065 (6.2297; 35)	9.33854 (8.47039; 121)	5.39821 (5.3861; 85)	6.66852 (7.64788; 27)	4.80686 (3.86675; 58)	NaN (NaN; 0)	3.09825 (3.00775; 261)	12.7896 (12.5779; 260)	2.93863 (1.95878; 261)	4.27856 (9.41971; 261)	7.7364 (7.35614; 262)	5.3699 (6.23609; 43)	5.31595 (4.4797; 48)	8.20642 (7.6202; 205)	5.55727 (6.07416; 48)	6.48393 (5.32949; 20)	7.82045 (7.50769; 241)	7.68513 (7.45976; 154)	7.80951 (7.23976; 108)
CT-slope(trial) N	M (SD; N)	18.5992 (3.50201; 262)	17.7273 (2.72363; 11)	18.6375 (3.53158; 251)	18.6389 (3.95472; 180)	18.25 (2.17196; 24)	19.8286 (6.37774; 35)	18.3719 (3.22266; 121)	19.5765 (5.13943; 85)	19 (4.0762; 27)	19.8448 (5.57816; 58)	NaN (NaN; 0)	4.76336 (0.973457; 262)	4.5 (1.00858; 262)	4.81226 (0.880998; 261)	4.54198 (1.09516; 262)	18.5992 (3.50201; 262)	18.5349 (1.50157; 43)	20.1875 (6.71504; 48)	18.4293 (3.07123; 205)	19.4375 (5.04409; 48)	18.4 (2.0105; 20)	18.6349 (3.59506; 241)	18.6558 (3.0793; 154)	18.5185 (4.04295; 108)
CT-slope(mean) Mean	M (SD; N)	5.8017 (3.56085; 257)	4.72566 (3.13197; 11)	5.84981 (3.5769; 246)	6.32576 (3.91133; 176)	5.29714 (2.9691; 23)	5.85745 (3.68091; 35)	6.66516 (4.11068; 118)	4.6809 (2.25765; 85)	4.27184 (1.43548; 27)	4.87133 (2.54072; 58)	NaN (NaN; 0)	5.14888 (3.35554; 238)	7.29067 (7.19674; 215)	5.04296 (3.68445; 243)	5.30251 (3.96056; 234)	5.8017 (3.56085; 257)	4.7703 (1.66357; 43)	4.53386 (2.59943; 48)	6.00053 (3.70556; 200)	4.69639 (2.57757; 48)	5.70953 (3.01297; 20)	5.80524 (3.61575; 236)	5.67073 (3.3599; 151)	5.98827 (3.83762; 106)
MV Mean	M (SD; N)	89.4968 (13.2482; 262)	85.8214 (13.7466; 11)	89.6579 (13.2309; 251)	91.1463 (13.538; 180)	86.3073 (13.964; 24)	90.0754 (13.7397; 35)	92.4158 (13.2621; 121)	86.1517 (12.0414; 85)	85.6814 (15.6974; 27)	86.3706 (10.0561; 58)	94.2895 (14.3921; 262)	80.3482 (11.1295; 240)	77.8105 (11.7049; 221)	81.4354 (11.3124; 244)	79.9328 (11.2126; 239)	89.4968 (13.2482; 262)	87.6738 (12.2106; 43)	85.3474 (12.0505; 48)	90.0866 (13.1489; 205)	87.4133 (13.799; 48)	88.8089 (12.9107; 20)	89.6122 (13.2967; 241)	88.5229 (12.512; 154)	90.8856 (14.1761; 108)
MV SD	M (SD; N)	14.7266 (3.94916; 262)	16.8197 (5.88151; 11)	14.6349 (3.83369; 251)	15.0415 (3.84706; 180)	14.8962 (4.60658; 24)	16.4039 (4.54424; 35)	14.6763 (3.38796; 121)	14.2645 (4.14626; 85)	15.0918 (4.82078; 27)	13.8794 (3.77612; 58)	14.6032 (4.4661; 262)	8.66075 (4.52475; 200)	9.61046 (5.60582; 194)	8.60579 (4.47965; 221)	8.10357 (4.52475; 213)	14.7266 (3.94916; 262)	14.2806 (4.00498; 43)	14.2246 (4.17979; 48)	14.7795 (3.90209; 205)	14.5774 (4.26511; 48)	15.063 (5.95176; 20)	14.6871 (3.75664; 241)	13.8032 (3.37284; 154)	16.0434 (4.33567; 108)
MV N	M (SD; N)	32.7252 (8.75687; 262)	31 (6.9282; 11)	32.8008 (8.83177; 251)	31.5611 (9.76836; 180)	28.75 (7.10939; 24)	31.8857 (16.8432; 35)	32.0248 (7.10219; 121)	37.1529 (10.2638; 85)	34.6667 (6.62164; 27)	38.3103 (11.4435; 58)	19.584 (4.02942; 262)	3.43333 (1.62477; 240)	3.41176 (1.47945; 221)	3.9959 (1.49484; 244)	3.72385 (1.48632; 239)	32.7252 (8.75687; 262)	35.8837 (4.46259; 43)	38.1667 (13.0781; 48)	31.8732 (8.90437; 205)	36.5417 (7.4347; 48)	33.15 (6.2431; 20)	32.6846 (8.9601; 241)	32.8052 (6.55602; 154)	32.6111 (11.2057; 108)
PV/MV Mean	M (SD; N)	0.264909 (0.0665426; 262)	0.289842 (0.0562836; 11)	0.263816 (0.0668393; 251)	0.277034 (0.0670291; 180)	0.276831 (0.0739051; 24)	0.270083 (0.0667029; 35)	0.279085 (0.0661519; 121)	0.238514 (0.0553017; 85)	0.241614 (0.0628088; 27)	0.237071 (0.0519693; 58)	0.283092 (0.0665353; 262)	0.21103 (0.0937813; 240)	0.323483 (0.201273; 221)	0.202917 (0.0664639; 244)	0.194641 (0.0803675; 239)	0.264909 (0.0665426; 262)	0.261143 (0.0649597; 43)	0.221009 (0.0382931; 48)	0.271247 (0.0672344; 205)	0.237249 (0.0586343; 48)	0.255362 (0.0560914; 20)	0.265689 (0.0675133; 241)	0.260501 (0.0621638; 154)	0.271194 (0.072162; 108)
PV/MV SD	M (SD; N)	0.122312 (0.0474486; 262)	0.152399 (0.0564769; 11)	0.120993 (0.046704; 251)	0.124661 (0.0462185; 180)	0.129032 (0.0532774; 24)	0.123867 (0.050391; 35)	0.124024 (0.0438008; 121)	0.117827 (0.0485254; 85)	0.116789 (0.0605151; 27)	0.118309 (0.042414; 58)	0.0942543 (0.0431853; 262)	0.0843475 (0.0863358; 200)	0.181678 (0.151379; 194)	0.0803466 (0.081149; 221)	0.0759669 (0.0771607; 213)	0.122312 (0.0474486; 262)	0.133317 (0.0552331; 43)	0.104214 (0.0371974; 48)	0.124489 (0.0468382; 205)	0.114358 (0.0513057; 48)	0.114663 (0.0362005; 20)	0.122862 (0.0483495; 241)	0.116233 (0.0450112; 154)	0.13098 (0.0496551; 108)
PV/MV N	M (SD; N)	32.7252 (8.75687; 262)	31 (6.9282; 11)	32.8008 (8.83177; 251)	31.5611 (9.76836; 180)	28.75 (7.10939; 24)	31.8857 (16.8432; 35)	32.0248 (7.10219; 121)	37.1529 (10.2638; 85)	34.6667 (6.62164; 27)	38.3103 (11.4435; 58)	19.584 (4.02942; 262)	3.43333 (1.62477; 240)	3.41176 (1.47945; 221)	3.9959 (1.49484; 244)	3.72385 (1.48632; 239)	32.7252 (8.75687; 262)	35.8837 (4.46259; 43)	38.1667 (13.0781; 48)	31.8732 (8.90437; 205)	36.5417 (7.4347; 48)	33.15 (6.2431; 20)	32.6846 (8.9601; 241)	32.8052 (6.55602; 154)	32.6111 (11.2057; 108)
Curvature Mean	M (SD; N)	0.204325 (0.0394489; 262)	0.22102 (0.0579273; 11)	0.203593 (0.0384404; 251)	0.198599 (0.0377568; 180)	0.197847 (0.0345846; 24)	0.201295 (0.0463328; 35)	0.197969 (0.0358659; 121)	0.212062 (0.0373724; 85)	0.212094 (0.0334235; 27)	0.212048 (0.0393538; 58)	0.174375 (0.0474038; 262)	0.246783 (0.0440851; 240)	0.390854 (0.0565871; 221)	0.280918 (0.0407781; 244)	0.112763 (0.030391; 239)	0.204325 (0.0394489; 262)	0.219356 (0.0432005; 43)	0.209423 (0.0360098; 48)	0.20226 (0.0388218; 205)	0.211827 (0.0426582; 48)	0.206852 (0.0274744; 20)	0.204153 (0.0403945; 241)	0.1994 (0.0373554; 154)	0.211347 (0.0414247; 108)
Curvature SD	M (SD; N)	0.0854174 (0.0180658; 262)	0.0875069 (0.0200965; 11)	0.0853259 (0.0180105; 251)	0.0822675 (0.0190376; 180)	0.0827921 (0.0199536; 24)	0.0808122 (0.0226478; 35)	0.0825844 (0.0178384; 121)	0.0917287 (0.0135958; 85)	0.0910797 (0.0140326; 27)	0.0920308 (0.0135016; 58)	0.0442446 (0.0145739; 262)	0.0371451 (0.0245389; 200)	0.0492869 (0.0302146; 194)	0.0340456 (0.0195105; 221)	0.0250033 (0.0149213; 213)	0.0854174 (0.0180658; 262)	0.0955946 (0.0142205; 43)	0.0883445 (0.0127948; 48)	0.0838292 (0.0184197; 205)	0.0928307 (0.0146655; 48)	0.0829485 (0.0142459; 20)	0.0855349 (0.0183437; 241)	0.0840805 (0.016203; 154)	0.0873238 (0.0203583; 108)
Curvature N	M (SD; N)	32.7252 (8.75687; 262)	31 (6.9282; 11)	32.8008 (8.83177; 251)	31.5611 (9.76836; 180)	28.75 (7.10939; 24)	31.8857 (16.8432; 35)	32.0248 (7.10219; 121)	37.1529 (10.2638; 85)	34.6667 (6.62164; 27)	38.3103 (11.4435; 58)	19.584 (4.02942; 262)	3.43333 (1.62477; 240)	3.41176 (1.47945; 221)	3.9959 (1.49484; 244)	3.72385 (1.48632; 239)	32.7252 (8.75687; 262)	35.8837 (4.46259; 43)	38.1667 (13.0781; 48)	31.8732 (8.90437; 205)	36.5417 (7.4347; 48)	33.15 (6.2431; 20)	32.6846 (8.9601; 241)	32.8052 (6.55602; 154)	32.6111 (11.2057; 108)
AUC 3D V Mean	M (SD; N)	6179.38 (409.744; 262)	6467.18 (595.927; 11)	6166.77 (396.571; 251)	6145.21 (440.008; 180)	6174.81 (480.071; 24)	6244.23 (446.648; 35)	6110.69 (428.795; 121)	6236.42 (318.401; 85)	6249.17 (368.791; 27)	6230.49 (295.381; 58)	5641.33 (352.972; 262)	7023.67 (712.594; 240)	6961.43 (700.986; 221)	7098.05 (665.346; 244)	7344.53 (660.402; 239)	6179.38 (409.744; 262)	6279.79 (376.219; 43)	6223 (271.774; 48)	6162.03 (415.061; 205)	6252.08 (341.507; 48)	6154.81 (425.505; 20)	6180.81 (410.007; 241)	6129.62 (378.43; 154)	6250.33 (442.84; 108)
AUC 3D V SD	M (SD; N)	397.021 (150.629; 262)	524.881 (248.654; 11)	391.417 (143.051; 251)	378.735 (144.805; 180)	401.177 (198.025; 24)	394.155 (148.861; 35)	369.824 (131.275; 121)	430.552 (156.256; 85)	466.09 (198.775; 27)	414.009 (130.698; 58)	310.86 (160.238; 262)	475.341 (278.426; 200)	568.096 (339.686; 194)	441.38 (213.115; 221)	450.658 (290.945; 213)	397.021 (150.629; 262)	467.769 (180.435; 43)	399.617 (118.263; 48)	389.936 (149.493; 205)	432.358 (162.782; 48)	390.912 (189.841; 20)	397.344 (147.682; 241)	371.028 (133.795; 154)	434.085 (165.495; 108)
AUC 3D V N	M (SD; N)	32.7252 (8.75687; 262)	31 (6.9282; 11)	32.8008 (8.83177; 251)	31.5611 (9.76836; 180)	28.75 (7.10939; 24)	31.8857 (16.8432; 35)	32.0248 (7.10219; 121)	37.1529 (10.2638; 85)	34.6667 (6.62164; 27)	38.3103 (11.4435; 58)	19.584 (4.02942; 262)	3.43333 (1.62477; 240)	3.41176 (1.47945; 221)	3.9959 (1.49484; 244)	3.72385 (1.48632; 239)	32.7252 (8.75687; 262)	35.8837 (4.46259; 43)	38.1667 (13.0781; 48)	31.8732 (8.90437; 205)	36.5417 (7.4347; 48)	33.15 (6.2431; 20)	32.6846 (8.9601; 241)	32.8052 (6.55602; 154)	32.6111 (11.2057; 108)
AUC 1D V Mean	M (SD; N)	3565.14 (228.513; 262)	3768.68 (271.522; 11)	3556.22 (222.855; 251)	3580.91 (249.485; 180)	3616.33 (252.708; 24)	3623.2 (277.102; 35)	3561.65 (240.214; 121)	3540.85 (182.895; 85)	3532.15 (186.138; 27)	3544.9 (182.863; 58)	3632.57 (246.043; 262)	1995.48 (337.319; 240)	4915.03 (516.657; 221)	2081.32 (361.08; 244)	5151.98 (230.86; 239)	3565.14 (228.513; 262)	3545.89 (196.224; 43)	3550.29 (167.294; 48)	3567.9 (234.029; 205)	3563.17 (173.979; 48)	3511.86 (229.199; 20)	3567.96 (227.521; 241)	3543 (198.733; 154)	3596.7 (263.038; 108)
AUC 1D V SD	M (SD; N)	244.339 (105.104; 262)	292.802 (144.287; 11)	242.215 (102.918; 251)	231.534 (102.675; 180)	235.466 (124.078; 24)	253.711 (125.401; 35)	224.339 (90.1124; 121)	269.052 (109.081; 85)	285.196 (127.721; 27)	261.536 (99.5644; 58)	163.162 (91.5018; 262)	283.538 (149.539; 200)	483.636 (349.606; 194)	273.342 (157.923; 221)	192.251 (148.527; 213)	244.339 (105.104; 262)	288.405 (115.186; 43)	254.023 (98.0162; 48)	237.925 (102.374; 205)	275.502 (119.19; 48)	216.361 (66.7332; 20)	246.61 (107.656; 241)	231.033 (97.5042; 154)	263.311 (112.843; 108)
AUC 1D V N	M (SD; N)	32.7252 (8.75687; 262)	31 (6.9282; 11)	32.8008 (8.83177; 251)	31.5611 (9.76836; 180)	28.75 (7.10939; 24)	31.8857 (16.8432; 35)	32.0248 (7.10219; 121)	37.1529 (10.2638; 85)	34.6667 (6.62164; 27)	38.3103 (11.4435; 58)	19.584 (4.02942; 262)	3.43333 (1.62477; 240)	3.41176 (1.47945; 221)	3.9959 (1.49484; 244)	3.72385 (1.48632; 239)	32.7252 (8.75687; 262)	35.8837 (4.46259; 43)	38.1667 (13.0781; 48)	31.8732 (8.90437; 205)	36.5417 (7.4347; 48)	33.15 (6.2431; 20)	32.6846 (8.9601; 241)	32.8052 (6.55602; 154)	32.6111 (11.2057; 108)
AUC 3D A Mean	M (SD; N)	53100.2 (11615; 262)	54111.4 (14721.2; 11)	53055.9 (11494.8; 251)	54527.8 (11716; 180)	50825.6 (11190.8; 24)	55349 (11136; 35)	55024.6 (11934.3; 121)	50099.1 (10825.2; 85)	50803.7 (12638.9; 27)	49771.1 (9974.16; 58)	46980.5 (9883.25; 262)	62536.9 (18436.6; 240)	73108 (21053.4; 221)	60092.2 (16319.9; 244)	61869 (18755.7; 239)	53100.2 (11615; 262)	51279.2 (11026.1; 43)	49256.9 (10218.6; 48)	53360.9 (11423.6; 205)	51723.3 (11380.5; 48)	53009.4 (13952; 20)	53159.2 (11430.6; 241)	51069.1 (10879.9; 154)	55996.4 (12058.7; 108)
AUC 3D A SD	M (SD; N)	9483.54 (3042.29; 262)	11202.1 (4532.59; 11)	9408.23 (2950.48; 251)	9210.98 (2970.59; 180)	9054.36 (3461.57; 24)	9218.3 (3313.32; 35)	9239.92 (2783.92; 121)	10007.1 (3227.28; 85)	10283.7 (4093.68; 27)	9878.33 (2766.17; 58)	7522.5 (2899.28; 262)	10442.1 (5982.55; 200)	15019.4 (7887.1; 194)	10379.7 (5180.61; 221)	11332.1 (6242.61; 213)	9483.54 (3042.29; 262)	10622.3 (3588.1; 43)	9614.52 (2756.61; 48)	9319.57 (2938.84; 205)	10289.7 (3558.94; 48)	9988.95 (3872.28; 20)	9446.63 (2974.82; 241)	8726.14 (2572.76; 154)	10563.6 (3333; 108)
AUC 3D A N	M (SD; N)	32.7252 (8.75687; 262)	31 (6.9282; 11)	32.8008 (8.83177; 251)	31.5611 (9.76836; 180)	28.75 (7.10939; 24)	31.8857 (16.8432; 35)	32.0248 (7.10219; 121)	37.1529 (10.2638; 85)	34.6667 (6.62164; 27)	38.3103 (11.4435; 58)	19.584 (4.02942; 262)	3.43333 (1.62477; 240)	3.41176 (1.47945; 221)	3.9959 (1.49484; 244)	3.72385 (1.48632; 239)	32.7252 (8.75687; 262)	35.8837 (4.46259; 43)	38.1667 (13.0781; 48)	31.8732 (8.90437; 205)	36.5417 (7.4347; 48)	33.15 (6.2431; 20)	32.6846 (8.9601; 241)	32.8052 (6.55602; 154)	32.6111 (11.2057; 108)
AUC 1D A Mean	M (SD; N)	39724.8 (9521.42; 262)	41584.8 (12703; 11)	39643.3 (9382.58; 251)	40698.7 (9731.09; 180)	38770.1 (10072.7; 24)	41134 (9218.9; 35)	40955.2 (9841.75; 121)	37581.3 (8915; 85)	38076.4 (10847.8; 27)	37350.8 (7954.72; 58)	35277.8 (9627.73; 262)	34212.1 (11334.4; 240)	68997.2 (18615.6; 221)	32265.4 (10383.8; 244)	58062.4 (16225.7; 239)	39724.8 (9521.42; 262)	38950.5 (9409.16; 43)	36683.2 (8242.02; 48)	39882.2 (9221.55; 205)	38740.6 (9792.81; 48)	40195.1 (12058.2; 20)	39718.6 (9316.69; 241)	37822.8 (8547.83; 154)	42437 (10199.4; 108)
AUC 1D A SD	M (SD; N)	8315.96 (3113.75; 262)	9872.93 (4219.09; 11)	8247.73 (3049.37; 251)	8218.47 (3106.08; 180)	8377.31 (3171.38; 24)	8169.22 (2942; 35)	8201.2 (3163.08; 121)	8609.43 (3482.26; 85)	9240.17 (4374.18; 27)	8315.8 (2977.64; 58)	6904.04 (3452.79; 262)	7108.95 (4320.19; 200)	13178.4 (7333.27; 194)	6524.76 (3499.05; 221)	10886.2 (5796.69; 213)	8315.96 (3113.75; 262)	9066.71 (3571.77; 43)	8248.18 (3239.98; 48)	8096.32 (2841.79; 205)	9101.44 (4020.64; 48)	9355.39 (4232.52; 20)	8227.73 (3004.46; 241)	7603.28 (2824.15; 154)	9332.2 (3235.98; 108)
AUC 1D A N	M (SD; N)	32.7252 (8.75687; 262)	31 (6.9282; 11)	32.8008 (8.83177; 251)	31.5611 (9.76836; 180)	28.75 (7.10939; 24)	31.8857 (16.8432; 35)	32.0248 (7.10219; 121)	37.1529 (10.2638; 85)	34.6667 (6.62164; 27)	38.3103 (11.4435; 58)	19.584 (4.02942; 262)	3.43333 (1.62477; 240)	3.41176 (1.47945; 221)	3.9959 (1.49484; 244)	3.72385 (1.48632; 239)	32.7252 (8.75687; 262)	35.8837 (4.46259; 43)	38.1667 (13.0781; 48)	31.8732 (8.90437; 205)	36.5417 (7.4347; 48)	33.15 (6.2431; 20)	32.6846 (8.9601; 241)	32.8052 (6.55602; 154)	32.6111 (11.2057; 108)
AUC 3D J Mean	M (SD; N)	1.72324e+06 (615086; 262)	1.75364e+06 (736458; 11)	1.72191e+06 (610933; 251)	1.76613e+06 (624237; 180)	1.59117e+06 (580028; 24)	1.82198e+06 (588684; 35)	1.78468e+06 (641256; 121)	1.63251e+06 (589426; 85)	1.68695e+06 (744043; 27)	1.60717e+06 (507361; 58)	1.42793e+06 (526584; 262)	2.04741e+06 (929447; 240)	3.09414e+06 (1.41536e+06; 221)	1.93654e+06 (828127; 244)	2.05585e+06 (980299; 239)	1.72324e+06 (615086; 262)	1.72347e+06 (626402; 43)	1.5618e+06 (537899; 48)	1.72502e+06 (594401; 205)	1.69574e+06 (639117; 48)	1.79313e+06 (794390; 20)	1.71956e+06 (599968; 241)	1.61499e+06 (564202; 154)	1.87759e+06 (653266; 108)
AUC 3D J SD	M (SD; N)	512437 (207588; 262)	586255 (228686; 11)	509202 (206511; 251)	510769 (203769; 180)	523282 (188972; 24)	497143 (196844; 35)	512228 (209824; 121)	518490 (224183; 85)	507239 (282054; 27)	523728 (194135; 58)	386704 (201388; 262)	476713 (331436; 200)	1.03997e+06 (601418; 194)	448889 (284347; 221)	512153 (379657; 213)	512437 (207588; 262)	542814 (237000; 43)	509227 (204840; 48)	502550 (195571; 205)	544837 (253535; 48)	556756 (275397; 20)	508628 (201685; 241)	471970 (195175; 154)	570139 (211959; 108)
AUC 3D J N	M (SD; N)	32.7252 (8.75687; 262)	31 (6.9282; 11)	32.8008 (8.83177; 251)	31.5611 (9.76836; 180)	28.75 (7.10939; 24)	31.8857 (16.8432; 35)	32.0248 (7.10219; 121)	37.1529 (10.2638; 85)	34.6667 (6.62164; 27)	38.3103 (11.4435; 58)	19.584 (4.02942; 262)	3.43333 (1.62477; 240)	3.41176 (1.47945; 221)	3.9959 (1.49484; 244)	3.72385 (1.48632; 239)	32.7252 (8.75687; 262)	35.8837 (4.46259; 43)	38.1667 (13.0781; 48)	31.8732 (8.90437; 205)	36.5417 (7.4347; 48)	33.15 (6.2431; 20)	32.6846 (8.9601; 241)	32.8052 (6.55602; 154)	32.6111 (11.2057; 108)
AUC 1D J Mean	M (SD; N)	1.34224e+06 (484520; 262)	1.35758e+06 (541228; 11)	1.34156e+06 (483074; 251)	1.38425e+06 (489391; 180)	1.26342e+06 (472324; 24)	1.43185e+06 (476780; 35)	1.39444e+06 (496395; 121)	1.25634e+06 (469740; 85)	1.29414e+06 (566116; 27)	1.23874e+06 (421897; 58)	1.21429e+06 (486882; 262)	1.21004e+06 (559791; 240)	2.50993e+06 (1.09415e+06; 221)	1.06457e+06 (484021; 244)	1.66773e+06 (627720; 239)	1.34224e+06 (484520; 262)	1.32682e+06 (482744; 43)	1.19928e+06 (440724; 48)	1.34706e+06 (469774; 205)	1.30806e+06 (509520; 48)	1.38905e+06 (585264; 20)	1.33981e+06 (476948; 241)	1.2544e+06 (440847; 154)	1.46749e+06 (517495; 108)
AUC 1D J SD	M (SD; N)	417470 (176599; 262)	466145 (186745; 11)	415337 (176226; 251)	419137 (172379; 180)	420506 (145049; 24)	415071 (176180; 35)	420042 (177457; 121)	418850 (201767; 85)	422847 (229601; 27)	416990 (189569; 58)	351375 (191844; 262)	279375 (195277; 200)	830123 (503031; 194)	262511 (163604; 221)	378627 (243029; 213)	417470 (176599; 262)	431936 (182834; 43)	416025 (210549; 48)	409845 (163122; 205)	440709 (224379; 48)	462041 (225652; 20)	413376 (172235; 241)	385162 (169228; 154)	463539 (177423; 108)
AUC 1D J N	M (SD; N)	32.7252 (8.75687; 262)	31 (6.9282; 11)	32.8008 (8.83177; 251)	31.5611 (9.76836; 180)	28.75 (7.10939; 24)	31.8857 (16.8432; 35)	32.0248 (7.10219; 121)	37.1529 (10.2638; 85)	34.6667 (6.62164; 27)	38.3103 (11.4435; 58)	19.584 (4.02942; 262)	3.43333 (1.62477; 240)	3.41176 (1.47945; 221)	3.9959 (1.49484; 244)	3.72385 (1.48632; 239)	32.7252 (8.75687; 262)	35.8837 (4.46259; 43)	38.1667 (13.0781; 48)	31.8732 (8.90437; 205)	36.5417 (7.4347; 48)	33.15 (6.2431; 20)	32.6846 (8.9601; 241)	32.8052 (6.55602; 154)	32.6111 (11.2057; 108)
AUC CT-diff 3D V Mean	M (SD; N)	1163.17 (369.654; 257)	1070.05 (352.334; 11)	1167.33 (370.547; 246)	1240.59 (372.4; 176)	1317.19 (346.001; 23)	1211.39 (352.835; 35)	1234.33 (383.788; 118)	994.609 (304.542; 85)	988.065 (323.562; 27)	997.655 (298.151; 58)	NaN (NaN; 0)	1382.7 (601.055; 240)	1330.84 (608.025; 221)	1455.36 (571.023; 244)	1694.73 (553.38; 239)	1163.17 (369.654; 257)	983.006 (281.719; 43)	1003.95 (333.939; 48)	1195.69 (375.22; 200)	1015.67 (311.553; 48)	1048.74 (371.997; 20)	1174.32 (368.686; 236)	1182.75 (378.744; 151)	1135.27 (356.216; 106)
AUC CT-ratio 3D V SD	M (SD; N)	1.20281 (0.0706715; 262)	1.18157 (0.0608289; 11)	1.20374 (0.0710316; 251)	1.21633 (0.0724322; 180)	1.22624 (0.0782132; 24)	1.21226 (0.0600573; 35)	1.21554 (0.0748757; 121)	1.17512 (0.0538419; 85)	1.17323 (0.0564691; 27)	1.17601 (0.0530576; 58)	NaN (NaN; 0)	1.24536 (0.104373; 240)	1.23711 (0.109256; 221)	1.25892 (0.102139; 244)	1.30071 (0.0983081; 239)	1.20281 (0.0706715; 262)	1.17219 (0.0503685; 43)	1.17694 (0.0587197; 48)	1.20791 (0.0733689; 205)	1.17829 (0.0548513; 48)	1.18508 (0.0609619; 20)	1.20456 (0.0713447; 241)	1.20787 (0.0721145; 154)	1.1956 (0.068243; 108)
AUC CT-diff 1D V Mean	M (SD; N)	-113.808 (312.077; 257)	-311.944 (388.22; 11)	-104.949 (306.222; 246)	-127.391 (345.029; 176)	-125.729 (347.42; 23)	-256.964 (406.344; 35)	-89.2818 (317.637; 118)	-85.5298 (215.959; 85)	-51.9346 (180.604; 27)	-101.169 (230.365; 58)	NaN (NaN; 0)	-1639.47 (380.958; 240)	1298.09 (525.49; 221)	-1548.18 (406.776; 244)	1519.7 (276.119; 239)	-113.808 (312.077; 257)	-42.313 (248.279; 43)	-138.878 (181.329; 48)	-127.406 (331.19; 200)	-64.3253 (235.939; 48)	-90.4522 (189.191; 20)	-114.918 (320.896; 236)	-126.997 (288.566; 151)	-95.0203 (343.348; 106)
AUC CT-ratio 1D V SD	M (SD; N)	0.971749 (0.085116; 262)	0.920593 (0.0982806; 11)	0.973991 (0.0840056; 251)	0.968553 (0.0940924; 180)	0.970183 (0.0896301; 24)	0.932389 (0.112403; 35)	0.978691 (0.0871845; 121)	0.978216 (0.0592118; 85)	0.986603 (0.0487478; 27)	0.974312 (0.0635139; 58)	NaN (NaN; 0)	0.55035 (0.0941785; 240)	1.3627 (0.154029; 221)	0.575201 (0.101852; 244)	1.42328 (0.0961611; 239)	0.971749 (0.085116; 262)	0.990923 (0.0683247; 43)	0.963021 (0.0482682; 48)	0.968611 (0.0899607; 205)	0.984329 (0.0649912; 48)	0.973521 (0.0552988; 20)	0.971811 (0.0873249; 241)	0.967278 (0.0790399; 154)	0.978123 (0.0931069; 108)
AUC CT-diff 3D A Mean	M (SD; N)	13800.2 (7603.09; 257)	13547.8 (6016.66; 11)	13811.5 (7676.05; 246)	15553.3 (7616.17; 176)	15685 (6943.2; 23)	15015.1 (7403.34; 35)	15687.3 (7852.43; 118)	9876.25 (5896.39; 85)	10061.3 (6241.32; 27)	9790.12 (5783.07; 58)	NaN (NaN; 0)	15579.7 (11746.8; 240)	26692.5 (15242; 221)	13257.3 (9910.87; 244)	15011.9 (11637.1; 239)	13800.2 (7603.09; 257)	10216.6 (5950.21; 43)	9714.72 (5842.91; 48)	14492.8 (7647.02; 200)	10351.2 (5682.08; 48)	12206.2 (8826.3; 20)	13965.6 (7497.57; 236)	13700.7 (7632.73; 151)	13941.9 (7594.59; 106)
AUC CT-ratio 3D A SD	M (SD; N)	1.28332 (0.143608; 262)	1.29042 (0.104482; 11)	1.28301 (0.14523; 251)	1.31466 (0.14505; 180)	1.33961 (0.139196; 24)	1.30307 (0.133812; 35)	1.31307 (0.149769; 121)	1.21387 (0.108175; 85)	1.21466 (0.116978; 27)	1.21351 (0.104894; 58)	NaN (NaN; 0)	1.32148 (0.221693; 240)	1.56999 (0.30823; 221)	1.27996 (0.198181; 244)	1.30838 (0.209268; 239)	1.28332 (0.143608; 262)	1.22002 (0.111458; 43)	1.21183 (0.107346; 48)	1.29652 (0.148711; 205)	1.21722 (0.0997589; 48)	1.24511 (0.131978; 20)	1.28695 (0.144444; 241)	1.2906 (0.145961; 154)	1.27293 (0.140203; 108)
AUC CT-diff 1D A Mean	M (SD; N)	-1850.17 (5964.71; 262)	-2392.75 (6984.23; 11)	-1826.39 (5931.15; 251)	-1338.07 (6577; 180)	100.079 (5787.87; 24)	-2639.15 (7788.91; 35)	-1246.98 (6324.5; 121)	-3112.72 (3991.35; 85)	-3346.56 (4101.99; 27)	-3003.87 (3970.39; 58)	NaN (NaN; 0)	-12745.2 (8505.61; 240)	22581.6 (13808.8; 221)	-14569.4 (8055.87; 244)	11205.3 (10439.6; 239)	-1850.17 (5964.71; 262)	-2685.15 (4457.1; 43)	-3418.66 (3624.72; 48)	-1658.62 (6257.16; 205)	-3243.14 (4091.56; 48)	-2273.43 (5635.35; 20)	-1811.76 (6013.13; 241)	-1573.52 (5923.38; 154)	-2244.64 (6028.74; 108)
AUC CT-ratio 1D A SD	M (SD; N)	0.960623 (0.127074; 262)	0.951133 (0.146662; 11)	0.961039 (0.126466; 251)	0.973699 (0.139898; 180)	1.00402 (0.133142; 24)	0.94553 (0.169138; 35)	0.975832 (0.13142; 121)	0.928628 (0.0834428; 85)	0.923872 (0.0881387; 27)	0.930842 (0.0818635; 58)	NaN (NaN; 0)	0.726051 (0.172208; 240)	1.4905 (0.287754; 221)	0.689019 (0.156933; 244)	1.23589 (0.211981; 239)	0.960623 (0.127074; 262)	0.93843 (0.0922229; 43)	0.921713 (0.0779416; 48)	0.966696 (0.133279; 205)	0.926398 (0.0860981; 48)	0.941015 (0.11775; 20)	0.962373 (0.128157; 241)	0.964548 (0.129354; 154)	0.955027 (0.124133; 108)
AUC CT-diff 3D A Mean	M (SD; N)	674157 (430797; 257)	708958 (312105; 11)	672600 (435759; 246)	758758 (453915; 176)	769693 (436679; 23)	687617 (444966; 35)	777727 (461394; 118)	484825 (299869; 85)	450346 (331515; 27)	500876 (285586; 58)	NaN (NaN; 0)	626950 (597204; 240)	1.71734e+06 (1.14202e+06; 221)	518062 (486244; 244)	631921 (589328; 239)	674157 (430797; 257)	509172 (301940; 43)	469063 (291314; 48)	708391 (434009; 200)	496536 (298124; 48)	575098 (547256; 20)	683241 (420625; 236)	666523 (427127; 151)	685031 (437776; 106)
AUC CT-ratio 3D A SD	M (SD; N)	1.4716 (0.260518; 262)	1.53886 (0.173926; 11)	1.46866 (0.263511; 251)	1.52373 (0.273561; 180)	1.58647 (0.256001; 24)	1.45768 (0.276419; 35)	1.53039 (0.274437; 121)	1.35779 (0.179897; 85)	1.32402 (0.201321; 27)	1.37351 (0.168564; 58)	NaN (NaN; 0)	1.43544 (0.343225; 240)	2.26326 (0.772151; 221)	1.37328 (0.31003; 244)	1.42734 (0.308566; 239)	1.4716 (0.260518; 262)	1.35773 (0.167702; 43)	1.361 (0.189762; 48)	1.49507 (0.270141; 205)	1.35577 (0.182108; 48)	1.37496 (0.245974; 20)	1.47956 (0.261104; 241)	1.49226 (0.257883; 154)	1.44215 (0.262615; 108)
AUC CT-diff 1D A Mean	M (SD; N)	306926 (277299; 257)	311867 (236288; 11)	306705 (279405; 246)	348874 (297748; 176)	354979 (287047; 23)	265629 (331830; 35)	372376 (287182; 118)	217807 (195068; 85)	166170 (212766; 27)	241844 (183237; 58)	NaN (NaN; 0)	6883.84 (358583; 240)	1.35105e+06 (866052; 221)	-137578 (328594; 244)	461584 (370474; 239)	306926 (277299; 257)	217849 (210717; 43)	220035 (183181; 48)	318649 (286567; 200)	228023 (196688; 48)	242978 (335736; 20)	311858 (272440; 236)	323772 (240944; 151)	282929 (321796; 106)
AUC CT-ratio 1D A SD	M (SD; N)	1.28214 (0.242521; 262)	1.31675 (0.242731; 11)	1.28062 (0.242884; 251)	1.30818 (0.260341; 180)	1.34033 (0.259423; 24)	1.24057 (0.335276; 35)	1.32136 (0.233747; 121)	1.22655 (0.174065; 85)	1.18082 (0.177641; 27)	1.24785 (0.169719; 58)	NaN (NaN; 0)	1.01904 (0.281794; 240)	2.21816 (0.742391; 221)	0.906093 (0.270421; 244)	1.42393 (0.302476; 239)	1.28214 (0.242521; 262)	1.21229 (0.180221; 43)	1.24272 (0.186027; 48)	1.29203 (0.256508; 205)	1.22286 (0.168459; 48)	1.21608 (0.221835; 20)	1.28677 (0.243938; 241)	1.30727 (0.218602; 154)	1.2463 (0.270059; 108)
AUC Std 3D V Mean	M (SD; N)	50.4513 (5.51942; 262)	51.1263 (7.18816; 11)	50.4217 (5.45131; 251)	50.4395 (5.77461; 180)	52.342 (5.48106; 24)	49.5654 (5.65925; 35)	50.315 (5.82637; 121)	50.4077 (4.74752; 85)	49.5533 (3.86837; 27)	50.8054 (5.08751; 58)	52.0739 (5.67032; 262)	47.0563 (7.39412; 240)	44.8822 (6.04452; 221)	48.6212 (6.42738; 244)	48.0881 (7.46557; 239)	50.4513 (5.51942; 262)	50.659 (4.09189; 43)	50.2897 (5.20347; 48)	50.7595 (5.66272; 205)	49.2924 (4.74447; 48)	50.0925 (5.22644; 20)	50.4755 (5.56312; 241)	51.3177 (5.48369; 154)	49.2158 (5.35629; 108)
AUC Std 3D V SD	M (SD; N)	6.73993 (1.57946; 262)	7.71459 (1.44389; 11)	6.69721 (1.57399; 251)	6.77498 (1.61347; 180)	6.96962 (1.91389; 24)	6.43102 (1.86574; 35)	6.83586 (1.46597; 121)	6.75783 (1.51522; 85)	6.97001 (1.68687; 27)	6.65905 (1.43326; 58)	6.63789 (1.70246; 262)	6.46482 (3.2827; 200)	5.9694 (3.53949; 194)	6.37148 (3.15224; 221)	6.63088 (3.56641; 213)	6.73993 (1.57946; 262)	7.00878 (1.61273; 43)	6.46537 (1.3217; 48)	6.7639 (1.60783; 205)	6.71666 (1.54323; 48)	6.68943 (1.28485; 20)	6.74816 (1.60564; 241)	6.47842 (1.4836; 154)	7.11282 (1.6429; 108)
AUC Std 3D V N	M (SD; N)	32.7252 (8.75687; 262)	31 (6.9282; 11)	32.8008 (8.83177; 251)	31.5611 (9.76836; 180)	28.75 (7.10939; 24)	31.8857 (16.8432; 35)	32.0248 (7.10219; 121)	37.1529 (10.2638; 85)	34.6667 (6.62164; 27)	38.3103 (11.4435; 58)	19.584 (4.02942; 262)	3.43333 (1.62477; 240)	3.41176 (1.47945; 221)	3.9959 (1.49484; 244)	3.72385 (1.48632; 239)	32.7252 (8.75687; 262)	35.8837 (4.46259; 43)	38.1667 (13.0781; 48)	31.8732 (8.90437; 205)	36.5417 (7.4347; 48)	33.15 (6.2431; 20)	32.6846 (8.9601; 241)	32.8052 (6.55602; 154)	32.6111 (11.2057; 108)
AUC Std 3D A Mean	M (SD; N)	34.5304 (6.35836; 262)	35.4232 (5.83554; 11)	34.4912 (6.38818; 251)	36.2213 (6.22281; 180)	36.4357 (7.76174; 24)	35.488 (7.27963; 35)	36.3909 (5.56827; 121)	30.7465 (4.36; 85)	30.6237 (4.90436; 27)	30.8038 (4.12701; 58)	35.4828 (6.5839; 262)	33.8766 (8.01777; 240)	29.3691 (6.65457; 221)	33.1794 (6.96908; 244)	32.1128 (7.37099; 239)	34.5304 (6.35836; 262)	32.002 (4.98768; 43)	29.8194 (3.54354; 48)	35.468 (6.30681; 205)	30.331 (4.19662; 48)	33.7552 (6.77009; 20)	34.5995 (6.34644; 241)	34.6604 (6.18743; 154)	34.3449 (6.61921; 108)
AUC Std 3D A SD	M (SD; N)	7.95899 (2.56047; 262)	9.15833 (2.40747; 11)	7.90643 (2.55862; 251)	8.05439 (2.39173; 180)	8.40811 (2.45379; 24)	7.59921 (2.43961; 35)	8.11589 (2.36712; 121)	7.61119 (2.23391; 85)	7.63597 (2.24165; 27)	7.59966 (2.24982; 58)	7.92167 (2.79372; 262)	6.9763 (4.27249; 200)	7.50482 (4.33966; 194)	7.19483 (4.01589; 221)	6.93408 (3.95122; 213)	7.95899 (2.56047; 262)	8.2148 (2.30249; 43)	7.07148 (1.94299; 48)	8.0802 (2.67414; 205)	7.4409 (2.11203; 48)	7.64426 (1.63582; 20)	7.97398 (2.62285; 241)	7.76669 (2.64079; 154)	8.2332 (2.42709; 108)
AUC Std 3D A N	M (SD; N)	32.7252 (8.75687; 262)	31 (6.9282; 11)	32.8008 (8.83177; 251)	31.5611 (9.76836; 180)	28.75 (7.10939; 24)	31.8857 (16.8432; 35)	32.0248 (7.10219; 121)	37.1529 (10.2638; 85)	34.6667 (6.62164; 27)	38.3103 (11.4435; 58)	19.584 (4.02942; 262)	3.43333 (1.62477; 240)	3.41176 (1.47945; 221)	3.9959 (1.49484; 244)	3.72385 (1.48632; 239)	32.7252 (8.75687; 262)	35.8837 (4.46259; 43)	38.1667 (13.0781; 48)	31.8732 (8.90437; 205)	36.5417 (7.4347; 48)	33.15 (6.2431; 20)	32.6846 (8.9601; 241)	32.8052 (6.55602; 154)	32.6111 (11.2057; 108)
AUC Std 3D J Mean	M (SD; N)	26.6093 (4.21298; 262)	27.9632 (3.03956; 11)	26.55 (4.25164; 251)	27.8196 (3.94536; 180)	28.2815 (3.4431; 24)	26.8153 (3.81293; 35)	28.0185 (4.05597; 121)	24.0988 (3.42621; 85)	24.3712 (2.73077; 27)	23.972 (3.72109; 58)	27.8402 (4.88277; 262)	25.8115 (6.59688; 240)	19.2601 (5.87119; 221)	25.718 (5.38296; 244)	25.1969 (6.04569; 239)	26.6093 (4.21298; 262)	24.0003 (3.38301; 43)	24.3387 (3.57764; 48)	27.2193 (4.21386; 205)	24.0225 (3.40934; 48)	25.783 (3.09161; 20)	26.6879 (4.29631; 241)	26.824 (4.36033; 154)	26.3033 (3.99347; 108)
AUC Std 3D J SD	M (SD; N)	8.44305 (1.69539; 262)	8.95288 (2.173; 11)	8.42071 (1.67332; 251)	8.79734 (1.71976; 180)	9.03104 (1.99201; 24)	8.77064 (1.91775; 35)	8.75871 (1.61137; 121)	7.76191 (1.37419; 85)	7.66859 (1.17634; 27)	7.80535 (1.4648; 58)	8.50621 (1.98372; 262)	7.55698 (3.85697; 200)	7.13755 (4.0397; 194)	7.39276 (3.15904; 221)	7.02141 (3.44878; 213)	8.44305 (1.69539; 262)	7.803 (1.16624; 43)	7.68506 (1.55048; 48)	8.56095 (1.75879; 205)	7.73543 (1.14478; 48)	8.46736 (1.77566; 20)	8.44545 (1.69455; 241)	8.38003 (1.66149; 154)	8.53292 (1.74645; 108)
AUC Std 3D J N	M (SD; N)	32.7252 (8.75687; 262)	31 (6.9282; 11)	32.8008 (8.83177; 251)	31.5611 (9.76836; 180)	28.75 (7.10939; 24)	31.8857 (16.8432; 35)	32.0248 (7.10219; 121)	37.1529 (10.2638; 85)	34.6667 (6.62164; 27)	38.3103 (11.4435; 58)	19.584 (4.02942; 262)	3.43333 (1.62477; 240)	3.41176 (1.47945; 221)	3.9959 (1.49484; 244)	3.72385 (1.48632; 239)	32.7252 (8.75687; 262)	35.8837 (4.46259; 43)	38.1667 (13.0781; 48)	31.8732 (8.90437; 205)	36.5417 (7.4347; 48)	33.15 (6.2431; 20)	32.6846 (8.9601; 241)	32.8052 (6.55602; 154)	32.6111 (11.2057; 108)
AUC Std CT-diff 3D V Mean	M (SD; N)	-4.79944 (3.74228; 257)	-5.68167 (3.18097; 11)	-4.75999 (3.76616; 246)	-5.5439 (3.7414; 176)	-6.3786 (2.67582; 23)	-6.33838 (3.30346; 35)	-5.14555 (3.99173; 118)	-3.1958 (3.11524; 85)	-3.66971 (4.02523; 27)	-2.97518 (2.59907; 58)	NaN (NaN; 0)	-4.84318 (5.20196; 240)	-6.75073 (5.63369; 221)	-3.31236 (4.49002; 244)	-3.86927 (5.29854; 239)	-4.79944 (3.74228; 257)	-2.46709 (2.76929; 43)	-4.04209 (3.23212; 48)	-5.11154 (3.78878; 200)	-3.33648 (3.36733; 48)	-3.8095 (3.55296; 20)	-4.87152 (3.75684; 236)	-4.884 (3.7266; 151)	-4.67899 (3.77896; 106)
AUC Std CT-ratio 3D V SD	M (SD; N)	0.908616 (0.0709993; 257)	0.896233 (0.0566312; 11)	0.909169 (0.071618; 246)	0.894343 (0.0701111; 176)	0.882992 (0.0470685; 23)	0.874533 (0.0698947; 35)	0.902431 (0.072852; 118)	0.939246 (0.0613491; 85)	0.931022 (0.0807915; 27)	0.943074 (0.0502218; 58)	NaN (NaN; 0)	0.906435 (0.100778; 240)	0.872471 (0.10178; 221)	0.937467 (0.0858056; 244)	0.92529 (0.103093; 239)	0.908616 (0.0709993; 257)	0.95391 (0.0535971; 43)	0.922649 (0.0634498; 48)	0.902981 (0.0712832; 200)	0.935544 (0.0666638; 48)	0.926432 (0.0714842; 20)	0.907309 (0.0709911; 236)	0.908231 (0.0690946; 151)	0.909164 (0.0739567; 106)
AUC Std CT-diff 3D A Mean	M (SD; N)	-2.67257 (3.96059; 257)	-4.07604 (3.71854; 11)	-2.60982 (3.96658; 246)	-3.07661 (4.43482; 176)	-3.64296 (4.64473; 23)	-3.68585 (5.72122; 35)	-2.78551 (3.94833; 118)	-2.06669 (2.67509; 85)	-2.35408 (2.52764; 27)	-1.93291 (2.75214; 58)	NaN (NaN; 0)	-1.1251 (5.62177; 240)	-5.07072 (7.60936; 221)	-1.8625 (5.03653; 244)	-2.70764 (5.35074; 239)	-2.67257 (3.96059; 257)	-1.26905 (2.53584; 43)	-2.6351 (2.59695; 48)	-2.79696 (4.20009; 200)	-2.07139 (2.62329; 48)	-2.06359 (3.30214; 20)	-2.69496 (3.9965; 236)	-2.42724 (3.54414; 151)	-3.02207 (4.48226; 106)
AUC Std CT-ratio 3D A SD	M (SD; N)	0.92834 (0.102696; 257)	0.894738 (0.0820086; 11)	0.929842 (0.103404; 246)	0.92156 (0.113099; 176)	0.911872 (0.119518; 23)	0.904604 (0.136556; 35)	0.928477 (0.104282; 118)	0.935613 (0.0787155; 85)	0.925511 (0.0778477; 27)	0.940316 (0.0793471; 58)	NaN (NaN; 0)	0.967376 (0.158089; 240)	0.866715 (0.200974; 221)	0.950552 (0.135764; 244)	0.924116 (0.150734; 239)	0.92834 (0.102696; 257)	0.961247 (0.0731016; 43)	0.917107 (0.0769323; 48)	0.927733 (0.107002; 200)	0.934164 (0.0796119; 48)	0.936166 (0.0934169; 20)	0.928487 (0.103065; 236)	0.933736 (0.0945488; 151)	0.920653 (0.113317; 106)
AUC Std CT-diff 3D J Mean	M (SD; N)	-3.69492 (4.03367; 257)	-4.39366 (3.41609; 11)	-3.66367 (4.06224; 246)	-4.50146 (4.14254; 176)	-4.09045 (4.52469; 23)	-4.00737 (3.94555; 35)	-4.72813 (4.13958; 118)	-2.10434 (3.08929; 85)	-2.51962 (3.25134; 27)	-1.91102 (3.02039; 58)	NaN (NaN; 0)	-1.91684 (5.84408; 240)	-8.48813 (6.77198; 221)	-2.00343 (5.3949; 244)	-2.40489 (5.52299; 239)	-3.69492 (4.03367; 257)	-1.36137 (2.89254; 43)	-2.81074 (3.20356; 48)	-3.95551 (4.22877; 200)	-2.44916 (3.07327; 48)	-3.13937 (3.04483; 20)	-3.74847 (4.11531; 236)	-3.74085 (3.98008; 151)	-3.62949 (4.12693; 106)
AUC Std CT-ratio 3D J SD	M (SD; N)	0.878801 (0.132597; 257)	0.852371 (0.115866; 11)	0.879983 (0.133382; 246)	0.855142 (0.131475; 176)	0.86861 (0.1525; 23)	0.867822 (0.12865; 35)	0.848756 (0.128635; 118)	0.924439 (0.116942; 85)	0.909842 (0.119052; 27)	0.931234 (0.116364; 58)	NaN (NaN; 0)	0.937869 (0.203805; 240)	0.708926 (0.229371; 221)	0.940995 (0.188246; 244)	0.922447 (0.201411; 239)	0.878801 (0.132597; 257)	0.953911 (0.111943; 43)	0.896606 (0.119066; 48)	0.872822 (0.136858; 200)	0.910731 (0.115463; 48)	0.88617 (0.106734; 20)	0.87804 (0.134991; 236)	0.877351 (0.127713; 151)	0.880866 (0.139851; 106)
Factor 1 score	M (SD; N)	-2.72374e-07 (1; 257)	-0.187992 (0.939102; 11)	0.00840585 (1.00362; 246)	0.119822 (1.06982; 176)	-0.168454 (1.0863; 23)	0.201612 (0.991537; 35)	0.151751 (1.08854; 118)	-0.239141 (0.751895; 85)	-0.256271 (0.797686; 27)	-0.231166 (0.736679; 58)						-2.72374e-07 (1; 257)	-0.193265 (0.691996; 43)	-0.30249 (0.81739; 48)	0.037585 (1.02872; 200)	-0.20607 (0.833378; 48)	0.19429 (0.887623; 20)	-0.0156817 (1.01097; 236)	-0.0874613 (0.902636; 151)	0.12459 (1.11691; 106)
Factor 2 score	M (SD; N)	7.7821e-08 (1; 257)	0.560767 (1.31601; 11)	-0.0250749 (0.97952; 246)	-0.0255334 (0.961101; 176)	-0.0502687 (1.03188; 23)	-0.0523434 (0.968; 35)	-0.0127599 (0.953212; 118)	0.0686648 (1.13485; 85)	0.165743 (1.40939; 27)	0.0234734 (0.992636; 58)						7.7821e-08 (1; 257)	0.254738 (1.20632; 43)	-0.0723888 (1.01078; 48)	-0.0450395 (0.94344; 200)	0.177364 (1.24912; 48)	0.182175 (1.35676; 20)	-0.0160647 (0.968171; 236)	-0.25911 (0.886398; 151)	0.36911 (1.03999; 106)
Factor 3 score	M (SD; N)	-2.33463e-07 (1; 257)	-0.0791245 (1.42147; 11)	0.00353785 (0.980883; 246)	-0.0219241 (1.03123; 176)	0.150371 (1.06904; 23)	-0.242631 (1.08282; 35)	0.00995686 (1.00675; 118)	0.0657747 (0.932926; 85)	-0.0967044 (0.922501; 27)	0.141412 (0.936011; 58)						-2.33463e-07 (1; 257)	0.214755 (0.885317; 43)	-0.0312544 (0.95869; 48)	0.0264509 (0.992873; 200)	-0.112607 (1.03558; 48)	0.106651 (1.11163; 20)	-0.0110803 (0.993667; 236)	0.130024 (0.960075; 151)	-0.185223 (1.03071; 106)
Factor 4 score	M (SD; N)	-2.33463e-07 (1; 257)	-0.594269 (1.29125; 11)	0.0265728 (0.979938; 246)	-0.0716065 (1.092; 176)	-0.112456 (1.02621; 23)	-0.441606 (1.27992; 35)	0.0461014 (1.02677; 118)	0.141065 (0.724801; 85)	0.217059 (0.660063; 27)	0.105689 (0.755935; 58)						-2.33463e-07 (1; 257)	0.299816 (0.880969; 43)	-0.0328746 (0.561888; 48)	-0.0508781 (1.04494; 200)	0.206775 (0.809204; 48)	0.0337565 (0.767083; 20)	-0.000955424 (1.02021; 236)	-0.0729063 (0.926624; 151)	0.103857 (1.09222; 106)
Factor 5 score	M (SD; N)	1.16732e-07 (1; 257)	0.24277 (0.894706; 11)	-0.0108554 (1.00472; 246)	0.225595 (0.97263; 176)	0.506624 (0.645085; 23)	0.494847 (0.892065; 35)	0.0909552 (1.02468; 118)	-0.478175 (0.850887; 85)	-0.39578 (1.03835; 27)	-0.516532 (0.75528; 58)						1.16732e-07 (1; 257)	-0.680805 (0.680212; 43)	-0.258531 (0.943874; 48)	0.0967904 (1.00763; 200)	-0.43604 (0.905641; 48)	-0.289068 (1.00744; 20)	0.0227626 (0.999479; 236)	-0.00595311 (0.966309; 151)	0.00848066 (1.05073; 106)
Factor 6 score	M (SD; N)	-4.28016e-07 (1; 257)	0.196467 (1.37801; 11)	-0.00878557 (0.98264; 246)	-0.139211 (0.990848; 176)	0.323916 (0.884451; 23)	0.109122 (1.02909; 35)	-0.303139 (0.962245; 118)	0.356085 (0.989879; 85)	0.413069 (0.865564; 27)	0.329559 (1.04881; 58)						-4.28016e-07 (1; 257)	0.0181226 (0.882203; 43)	0.575488 (1.04173; 48)	-0.0736107 (0.961004; 200)	0.355785 (1.06295; 48)	-0.10221 (0.867926; 20)	0.000397034 (1.00567; 236)	0.0723338 (1.01705; 151)	-0.103043 (0.970647; 106)
Factor 7 score	M (SD; N)	3.89105e-08 (1; 257)	-0.458214 (1.0295; 11)	0.0204893 (0.995887; 246)	-0.0641364 (1.11213; 176)	-0.0605835 (1.22406; 23)	-0.135154 (1.37009; 35)	-0.0437642 (1.01034; 118)	0.0654851 (0.734363; 85)	0.0108085 (0.628479; 27)	0.0909379 (0.782622; 58)						3.89105e-08 (1; 257)	0.17996 (0.7651; 43)	-0.0105873 (0.694185; 48)	-0.00204725 (1.06631; 200)	0.0388669 (0.630893; 48)	0.0715525 (0.808737; 20)	0.00245797 (1.00937; 236)	0.111815 (0.888071; 151)	-0.159284 (1.12598; 106)
Factor 8 score	M (SD; N)	-7.7821e-08 (1; 257)	0.318496 (1.29928; 11)	-0.0142418 (0.985514; 246)	-0.00131273 (1.07304; 176)	0.0386996 (1.32127; 23)	0.110086 (1.11545; 35)	-0.0421537 (1.01324; 118)	0.00563176 (0.827337; 85)	0.0476174 (0.869202; 27)	-0.0139133 (0.81417; 58)						-7.7821e-08 (1; 257)	-0.0104193 (0.796798; 43)	0.0215856 (0.85402; 48)	0.0109361 (1.06545; 200)	-0.021836 (0.727436; 48)	-0.023489 (0.773412; 20)	-0.000266822 (1.01968; 236)	0.0816927 (1.03644; 151)	-0.116374 (0.938221; 106)
Factor 9 score	M (SD; N)	-1.16732e-07 (1; 257)	-0.234235 (0.680489; 11)	0.0104738 (1.01164; 246)	0.177691 (1.00329; 176)	0.0194874 (0.797826; 23)	0.0225289 (0.927019; 35)	0.25455 (1.05739; 118)	-0.35242 (0.868889; 85)	-0.24308 (1.26464; 27)	-0.403319 (0.61219; 58)						-1.16732e-07 (1; 257)	-0.311888 (1.01065; 43)	-0.38459 (0.717411; 48)	0.0518993 (0.989514; 200)	-0.300112 (0.997434; 48)	-0.042202 (0.998344; 20)	0.00113492 (1.0036; 236)	-0.0391587 (0.976129; 151)	0.0557824 (1.03517; 106)
Factor 10 score	M (SD; N)	-3.89105e-08 (1; 257)	0.307836 (0.747714; 11)	-0.0137651 (1.00878; 246)	0.23621 (1.01092; 176)	0.214466 (0.989111; 23)	0.0690771 (1.07508; 35)	0.290021 (0.998689; 118)	-0.447019 (0.754873; 85)	-0.416951 (0.741791; 27)	-0.461016 (0.766899; 58)						-3.89105e-08 (1; 257)	-0.644287 (0.724221; 43)	-0.261904 (0.766831; 48)	0.0746835 (1.04601; 200)	-0.373976 (0.724067; 48)	-0.113485 (0.763098; 20)	0.0104127 (1.02026; 236)	0.0174858 (1.01998; 151)	-0.0249092 (0.975094; 106)
Factor 11 score	M (SD; N)	7.7821e-08 (1; 257)	-0.601805 (1.54827; 11)	0.0269101 (0.9644; 246)	0.0805722 (1.06412; 176)	0.136883 (1.1992; 23)	-0.192463 (1.05918; 35)	0.150581 (1.03413; 118)	-0.133896 (0.81696; 85)	-0.219396 (0.935977; 27)	-0.0940941 (0.760851; 58)						7.7821e-08 (1; 257)	-0.273023 (0.942116; 43)	-0.0899319 (0.760426; 48)	0.0398126 (0.991885; 200)	-0.178836 (0.930809; 48)	0.0759785 (1.03091; 20)	-0.00613394 (1.00144; 236)	0.124153 (0.896842; 151)	-0.17686 (1.11145; 106)
Factor 12 score	M (SD; N)	3.89105e-08 (1; 257)	-0.793399 (1.36061; 11)	0.0354772 (0.969437; 246)	-0.0997199 (1.00512; 176)	-0.260328 (1.24738; 23)	-0.196752 (1.14824; 35)	-0.0396343 (0.907663; 118)	0.18676 (0.938032; 85)	0.136416 (1.10632; 27)	0.210197 (0.858282; 58)						3.89105e-08 (1; 257)	-0.0765179 (1.06014; 43)	0.451934 (0.701418; 48)	-0.0566758 (1.01044; 200)	0.19893 (0.979273; 48)	0.257388 (0.666381; 20)	-0.0191435 (1.02263; 236)	0.0738462 (0.996204; 151)	-0.105196 (1.00067; 106)
Factor 13 score	M (SD; N)	-3.89105e-08 (1; 257)	-0.0507736 (0.865043; 11)	0.00227033 (1.00709; 246)	-0.15715 (1.07598; 176)	-0.437903 (1.0435; 23)	0.118515 (1.20835; 35)	-0.184192 (1.03133; 118)	0.364122 (0.697159; 85)	0.538297 (0.72118; 27)	0.283041 (0.676726; 58)						-3.89105e-08 (1; 257)	0.381772 (0.693446; 43)	0.333619 (0.684755; 48)	-0.0658112 (1.04514; 200)	0.364972 (0.665487; 48)	0.295553 (1.08761; 20)	-0.0245514 (0.992787; 236)	-0.105219 (0.926261; 151)	0.149887 (1.08344; 106)
Factor 14 score	M (SD; N)	-1.94553e-07 (1; 257)	-0.465425 (0.564295; 11)	0.0208115 (1.01081; 246)	0.0498468 (0.993468; 176)	-0.324234 (1.00059; 23)	-0.23177 (1.15257; 35)	0.206291 (0.908869; 118)	-0.118436 (1.02274; 85)	-0.222166 (1.15994; 27)	-0.0701478 (0.959318; 58)						-1.94553e-07 (1; 257)	-0.0314128 (1.0776; 43)	-0.180576 (0.922303; 48)	0.0179444 (0.98326; 200)	-0.0520533 (1.10286; 48)	0.0118965 (0.659661; 20)	0.00577593 (1.02138; 236)	0.178679 (0.966562; 151)	-0.254533 (0.996067; 106)
Factor 15 score	M (SD; N)	1.16732e-07 (1; 257)	-0.370781 (1.46518; 11)	0.0165798 (0.975103; 246)	-0.1765 (1.02789; 176)	-0.5673 (1.12404; 23)	-0.303964 (1.04133; 35)	-0.0625198 (0.989762; 118)	0.369601 (0.839505; 85)	0.118651 (0.996832; 27)	0.486423 (0.735958; 58)						1.16732e-07 (1; 257)	0.31309 (0.861909; 43)	0.453454 (0.840606; 48)	-0.0965556 (0.995748; 200)	0.412587 (0.891265; 48)	0.238431 (1.1321; 20)	-0.0233639 (0.988934; 236)	-0.00395762 (1.04992; 151)	0.00563802 (0.929136; 106)
Factor 16 score	M (SD; N)	2.72374e-07 (1; 257)	0.689741 (1.01884; 11)	-0.0308418 (0.990058; 246)	-0.0335731 (1.04635; 176)	0.291473 (1.13953; 23)	0.130748 (1.25458; 35)	-0.145669 (0.945781; 118)	0.109383 (0.89157; 85)	0.306966 (1.10052; 27)	0.0174048 (0.769334; 58)						2.72374e-07 (1; 257)	0.20359 (1.01019; 43)	-0.0196123 (0.739004; 48)	-0.0345 (1.00078; 200)	0.150379 (0.998368; 48)	-0.0267955 (0.90838; 20)	-0.00283508 (1.00817; 236)	-0.062937 (0.911675; 151)	0.0896562 (1.11217; 106)
Factor 17 score	M (SD; N)	2.33463e-07 (1; 257)	0.0728855 (0.742141; 11)	-0.00325886 (1.01102; 246)	0.199136 (0.998943; 176)	0.105399 (0.746273; 23)	0.465098 (1.0374; 35)	0.138519 (1.02397; 118)	-0.352929 (0.884686; 85)	-0.437783 (0.972876; 27)	-0.313428 (0.846568; 58)						2.33463e-07 (1; 257)	-0.374291 (0.859691; 43)	-0.338465 (0.899532; 48)	0.0750571 (1.03376; 200)	-0.267168 (0.8708; 48)	-0.095825 (0.887094; 20)	0.00776225 (1.01236; 236)	-0.000953245 (0.905694; 151)	0.00135849 (1.12528; 106)
MABC-2 MD model fit	M (SD; N)	-0.0349496 (1.01329; 176)	-0.405557 (1.78778; 11)	-0.0102425 (0.943885; 165)	-0.0349496 (1.01329; 176)	-0.636348 (0.968978; 23)	-0.297187 (0.979971; 35)	0.160054 (0.974738; 118)	-0.379106 (1.29939; 8)	-2.33585 (0; 1)	-0.0995713 (1.11378; 7)						-0.0349496 (1.01329; 176)	0.79236 (1.75817; 3)	-0.281644 (1.37156; 7)	-0.04365 (0.993889; 162)	-0.0636642 (1.9837; 5)	0.426114 (0.739223; 10)	-0.0583892 (1.02409; 165)	-0.128042 (1.02825; 107)	0.109411 (0.979526; 69)
MABC-2 A&C model fit	M (SD; N)	0.0421556 (1.00077; 176)	-0.34529 (1.7049; 11)	0.0679853 (0.938482; 165)	0.0421556 (1.00077; 176)	-0.54899 (0.894678; 23)	-0.236976 (0.986016; 35)	0.240172 (0.966154; 118)	-0.599255 (1.32092; 8)	-2.51443 (0; 1)	-0.325658 (1.15628; 7)						0.0421556 (1.00077; 176)	0.554914 (1.94775; 3)	-0.458124 (1.36004; 7)	0.0411149 (0.982142; 162)	-0.22085 (1.84007; 5)	0.491416 (0.609869; 10)	0.0235899 (1.01154; 165)	-0.0780899 (0.988029; 107)	0.228623 (0.998877; 69)
MABC-2 B model fit	M (SD; N)	-0.1765 (1.02789; 176)	-0.370781 (1.46518; 11)	-0.163548 (0.996902; 165)	-0.1765 (1.02789; 176)	-0.5673 (1.12404; 23)	-0.303964 (1.04133; 35)	-0.0625198 (0.989762; 118)	0.209154 (1.10013; 8)	-1.07888 (0; 1)	0.393159 (1.0469; 7)						-0.1765 (1.02789; 176)	0.96502 (0.843518; 3)	0.18137 (1.18525; 7)	-0.197252 (1.0022; 162)	0.276766 (1.63296; 5)	0.131032 (1.2854; 10)	-0.200725 (1.01252; 165)	-0.179223 (1.09672; 107)	-0.172277 (0.918742; 69)
MABC-2 T model fit	M (SD; N)	-0.0101096 (1.00918; 176)	-0.391111 (1.7776; 11)	0.0152905 (0.940049; 165)	-0.0101096 (1.00918; 176)	-0.616046 (0.941468; 23)	-0.281336 (0.978972; 35)	0.188445 (0.971698; 118)	-0.456321 (1.31322; 8)	-2.42513 (0; 1)	-0.175062 (1.12856; 7)						-0.0101096 (1.00918; 176)	0.724862 (1.84093; 3)	-0.34325 (1.37574; 7)	-0.016411 (0.990261; 162)	-0.116076 (1.95843; 5)	0.453139 (0.671223; 10)	-0.0322579 (1.02109; 165)	-0.113334 (1.01411; 107)	0.149964 (0.987469; 69)
